# Supplementary material for: Bis­(di­methylamine-κN)bis[4-(1,2,4-triazol-1-yl)benzoato-κO]copper(II)
Source: IUCrdata. 2022 Jan 14;7(Pt 1):x220046. doi: 10.1107/S2414314622000463 (PMC9028552; doi:10.1107/S2414314622000463)
Supplement: Supplementary file 1 [file x-07-x220046-sup1.cif]

##############################################################################
#                                                                            #
# This CIF contains the data for a data article accepted for                 #
# publication in IUCrData. It conforms to the requirements of                #
# Notes for Authors for IUCrData, and has been                               #
# peer reviewed under the auspices of IUCrData.                              #
#                                                                            #
# Full details of the Crystallographic Information File format               #
# are given in the paper "The Crystallographic Information File (CIF):       #
# a New Standard Archive File for Crystallography" by S. R. Hall, F. H.      #
# Allen and I. D. Brown [Acta Cryst. (1991), A47, 655-685].                  #
#                                                                            #
# The current version of the core CIF dictionary is obtainable from          #
# ftp://ftp.iucr.org/pub/cif_core.dic.                                       #
#                                                                            #
# Software is freely available for graphical display of the structure(s)     #
# in this CIF. For information consult the CIF software page                 #
# http://www.iucr.org/resources/cif/software.                                #
#                                                                            #
# This file may be used for bona fide research purposes within the           #
# scientific community so long as proper attribution is given to the data    # 
# article from which it was obtained.                                        #
#                                                                            #
##############################################################################
data_I
_audit_creation_method     'SHELXL-2018/3'
_journal_date_recd_electronic     2021-12-22
_journal_date_accepted     2022-01-12
_journal_name_full     'IUCrData'
_journal_year     2022
_journal_volume     7
_journal_issue      1
_journal_page_first     0
_journal_page_last     0
_journal_paper_category     HM
_journal_paper_doi     10.1107/S2414314622000463
_journal_coeditor_code     WM4159
_publ_contact_author_name     'Zheng-Bo Han'
_publ_contact_author_address
;
College of Chemistry
liaoning University
Shenyang, 110036
P. R. China
;
_publ_contact_author_email     'ceshzb@lnu.edu.cn'
_publ_contact_author_fax     ?
_publ_contact_author_phone     ?
_publ_section_title
;
Bis(dimethylamine-\k<i>N</i>)bis[4-(1,2,4-triazol-1-yl)benzoato-\k<i>O</i>]\
copper(II)
;
loop_
    _publ_author_name
    _publ_author_footnote
    _publ_author_address
    'Liu, Lin' .
;
College of Chemistry
Liaoning University
Shenyang, 110036
People's Republic of China
;
    'Han, Zheng-Bo' .
;
College of Chemistry
Liaoning University
Shenyang, 110036
People's Republic of China
;
_publ_section_synopsis
;
A 3D supermolecule based on 4-(1,2,4-triazol-1-yl)benzoic acid was prepared
under solvothermal condition.
;
_chemical_name_systematic
;\
Bis(dimethylamine-\k<i>N</i>)bis[4-(1,2,4-triazol-1-yl)benzoato-\k<i>O</i>]\
copper(II)
;
_chemical_name_common     ?
_chemical_formula_moiety     'C22 H26 Cu N8 O4'
_chemical_formula_sum     'C22 H26 Cu N8 O4'
_chemical_formula_iupac     '[Cu (C9 H6 N3 O2)2 (C2 H7 N)2]'
_chemical_formula_weight     530.06
_chemical_melting_point     ?
_space_group_crystal_system     triclinic
_space_group_name_H-M_alt     'P -1'
_space_group_name_Hall     '-P 1'
loop_
    _space_group_symop_operation_xyz
    'x, y, z'
    '-x, -y, -z'
_cell_length_a     6.3657(5)
_cell_length_b     8.1428(7)
_cell_length_c     12.1896(11)
_cell_angle_alpha     72.595(2)
_cell_angle_beta     89.376(2)
_cell_angle_gamma     87.805(2)
_cell_volume     602.47(9)
_cell_formula_units_Z     1
_cell_measurement_reflns_used     1477
_cell_measurement_theta_min     2.62
_cell_measurement_theta_max     26.35
_cell_measurement_temperature     293(2)
_exptl_crystal_description     block
_exptl_crystal_colour     blue
_exptl_crystal_size_max     0.358
_exptl_crystal_size_mid     0.321
_exptl_crystal_size_min     0.268
_exptl_crystal_density_diffrn     1.461
_exptl_crystal_density_meas     ?
_exptl_crystal_density_method     'not measured'
_exptl_crystal_F_000     275
_exptl_absorpt_coefficient_mu     0.952
_exptl_absorpt_correction_type     multi-scan
_exptl_absorpt_process_details     '(<i>SADABS</i>; Bruker, 2002)'
_exptl_absorpt_correction_T_min     0.7269
_exptl_absorpt_correction_T_max     0.7845
_diffrn_ambient_temperature     293(2)
_diffrn_source     'fine-focus sealed tube'
_diffrn_radiation_type     MoK\a
_diffrn_radiation_wavelength     0.71073
_diffrn_measurement_device_type     'Bruker SMART CCD'
_diffrn_measurement_method     '\w scan'
_diffrn_detector_area_resol_mean     10.0
_diffrn_reflns_number     3971
_diffrn_reflns_av_R_equivalents     0.0172
_diffrn_reflns_av_unetI/netI     0.0332
_diffrn_reflns_theta_min     2.623
_diffrn_reflns_theta_max     27.530
_diffrn_reflns_theta_full     25.242
_diffrn_measured_fraction_theta_max     0.980
_diffrn_measured_fraction_theta_full     0.980
_diffrn_reflns_limit_h_min     -8
_diffrn_reflns_limit_h_max     8
_diffrn_reflns_limit_k_min     -10
_diffrn_reflns_limit_k_max     10
_diffrn_reflns_limit_l_min     -10
_diffrn_reflns_limit_l_max     15
_refine_special_details     ?
_reflns_number_total     2727
_reflns_number_gt     2345
_reflns_threshold_expression     'I > 2\s(I)'
_refine_ls_structure_factor_coef     Fsqd
_refine_ls_matrix_type     full
_refine_ls_R_factor_all     0.0475
_refine_ls_R_factor_gt     0.0377
_refine_ls_wR_factor_gt     0.0874
_refine_ls_wR_factor_ref     0.0926
_refine_ls_goodness_of_fit_ref     1.030
_refine_ls_restrained_S_all     1.030
_refine_ls_number_reflns     2727
_refine_ls_number_parameters     160
_refine_ls_number_restraints     0
_refine_ls_hydrogen_treatment     constr
_refine_ls_weighting_scheme     calc
_refine_ls_weighting_details
              'w=1/[\s^2^(Fo^2^)+(0.0482P)^2^+0.1332P] where P=(Fo^2^+2Fc^2^)/3'
_atom_sites_solution_hydrogens     mixed
_atom_sites_solution_primary     ?
_atom_sites_solution_secondary     ?
_refine_ls_shift/su_max     0.000
_refine_ls_shift/su_mean     0.000
_refine_diff_density_max     0.280
_refine_diff_density_min     -0.201
_refine_ls_extinction_method     none
_refine_ls_extinction_coef     .
loop_
    _atom_type_symbol
    _atom_type_description
    _atom_type_scat_dispersion_real
    _atom_type_scat_dispersion_imag
    _atom_type_scat_source
    'C' 'C' 0.0033 0.0016
                         'International Tables Vol C Tables 4.2.6.8 and 6.1.1.4'
    'H' 'H' 0.0000 0.0000
                         'International Tables Vol C Tables 4.2.6.8 and 6.1.1.4'
    'Cu' 'Cu' 0.3201 1.2651
                         'International Tables Vol C Tables 4.2.6.8 and 6.1.1.4'
    'N' 'N' 0.0061 0.0033
                         'International Tables Vol C Tables 4.2.6.8 and 6.1.1.4'
    'O' 'O' 0.0106 0.0060
                         'International Tables Vol C Tables 4.2.6.8 and 6.1.1.4'
_computing_data_collection     'SMART (Bruker, 2002)'
_computing_cell_refinement     'SAINT (Bruker, 2002)'
_computing_data_reduction     'SAINT (Bruker, 2002)'
_computing_structure_solution     'SHELXS97 (Sheldrick, 2008)'
_computing_structure_refinement     'SHELXL (Sheldrick, 2015)'
_computing_molecular_graphics     'Mercury (Macrae et al., 2020)'
_computing_publication_material     'publCIF (Westrip, 2010)'
loop_
    _atom_site_type_symbol
    _atom_site_label
    _atom_site_fract_x
    _atom_site_fract_y
    _atom_site_fract_z
    _atom_site_U_iso_or_equiv
    _atom_site_adp_type
    _atom_site_calc_flag
    _atom_site_occupancy
    _atom_site_disorder_assembly
    _atom_site_disorder_group
    Cu Cu1 1.000000 0.000000 0.500000 0.03668(13) Uani d 1 . .
    O O1 0.8278(3) 0.19597(19) 0.40688(13) 0.0456(4) Uani d 1 . .
    N N4 0.8929(3) -0.1440(2) 0.40592(16) 0.0478(5) Uani d 1 . .
    H H4 0.834029 -0.069234 0.342060 0.072 Uiso d 1 . .
    O O2 1.0899(3) 0.2218(2) 0.28158(16) 0.0564(5) Uani d 1 . .
    N N3 0.3345(3) 0.9752(2) -0.18059(16) 0.0470(5) Uani d 1 . .
    C C8 0.1967(4) 0.9638(3) -0.0944(2) 0.0475(5) Uani d 1 . .
    H H8A 0.069359 1.026329 -0.105518 0.057 Uiso calc 1 . .
    N N1 0.4455(3) 0.7973(2) -0.01740(15) 0.0357(4) Uani d 1 . .
    C C1 0.9149(3) 0.2671(3) 0.31047(18) 0.0397(5) Uani d 1 . .
    C C2 0.7914(3) 0.4135(2) 0.22845(17) 0.0347(4) Uani d 1 . .
    C C3 0.8841(3) 0.5111(3) 0.1285(2) 0.0443(5) Uani d 1 . .
    H H3A 1.024977 0.489576 0.114867 0.053 Uiso calc 1 . .
    C C4 0.7728(3) 0.6395(3) 0.0487(2) 0.0462(5) Uani d 1 . .
    H H4A 0.838250 0.704495 -0.017864 0.055 Uiso calc 1 . .
    C C5 0.5630(3) 0.6712(2) 0.06815(17) 0.0332(4) Uani d 1 . .
    C C6 0.4692(3) 0.5793(3) 0.16901(19) 0.0429(5) Uani d 1 . .
    H H6A 0.329651 0.603747 0.183663 0.052 Uiso calc 1 . .
    C C7 0.5831(3) 0.4506(3) 0.24845(18) 0.0438(5) Uani d 1 . .
    H H7A 0.518902 0.388216 0.316208 0.053 Uiso calc 1 . .
    C C9 0.4888(4) 0.8692(3) -0.12927(18) 0.0437(5) Uani d 1 . .
    H H9A 0.611277 0.846901 -0.165463 0.052 Uiso calc 1 . .
    N N2 0.2529(3) 0.8588(2) 0.00657(16) 0.0467(5) Uani d 1 . .
    C C11 1.0630(5) -0.2323(4) 0.3597(3) 0.0766(9) Uani d 1 . .
    H H11A 1.164757 -0.150450 0.321505 0.115 Uiso calc 1 . .
    H H11B 1.129585 -0.320275 0.421504 0.115 Uiso calc 1 . .
    H H11C 1.005285 -0.283743 0.305845 0.115 Uiso calc 1 . .
    C C10 0.7338(6) -0.2657(4) 0.4651(3) 0.0853(10) Uani d 1 . .
    H H10A 0.624985 -0.205376 0.494376 0.128 Uiso calc 1 . .
    H H10B 0.674023 -0.317305 0.411925 0.128 Uiso calc 1 . .
    H H10C 0.798323 -0.353837 0.527585 0.128 Uiso calc 1 . .
loop_
    _atom_site_aniso_label
    _atom_site_aniso_U_11
    _atom_site_aniso_U_22
    _atom_site_aniso_U_33
    _atom_site_aniso_U_12
    _atom_site_aniso_U_13
    _atom_site_aniso_U_23
    Cu1 0.0456(2) 0.0340(2) 0.02439(18) 0.00871(14) -0.00500(14) -0.00062(13)
    O1 0.0569(9) 0.0417(8) 0.0312(7) 0.0137(7) -0.0080(7) -0.0019(6)
    N4 0.0643(12) 0.0411(10) 0.0328(9) 0.0055(9) -0.0129(9) -0.0034(8)
    O2 0.0430(9) 0.0580(10) 0.0580(11) 0.0168(8) -0.0055(8) -0.0038(8)
    N3 0.0571(11) 0.0418(10) 0.0366(10) 0.0088(8) -0.0123(9) -0.0043(8)
    C8 0.0512(13) 0.0448(12) 0.0427(12) 0.0162(10) -0.0140(10) -0.0089(10)
    N1 0.0387(9) 0.0317(8) 0.0330(8) 0.0042(7) -0.0060(7) -0.0045(7)
    C1 0.0453(12) 0.0350(10) 0.0360(11) 0.0061(9) -0.0121(9) -0.0069(8)
    C2 0.0388(10) 0.0325(9) 0.0305(10) 0.0036(8) -0.0075(8) -0.0060(8)
    C3 0.0333(10) 0.0467(12) 0.0446(12) 0.0055(9) -0.0017(9) -0.0018(10)
    C4 0.0398(11) 0.0451(12) 0.0412(12) 0.0019(9) 0.0036(9) 0.0055(9)
    C5 0.0365(10) 0.0288(9) 0.0315(10) 0.0025(8) -0.0064(8) -0.0051(7)
    C6 0.0350(10) 0.0496(12) 0.0366(11) 0.0087(9) 0.0009(9) -0.0027(9)
    C7 0.0449(12) 0.0460(12) 0.0311(10) 0.0067(9) 0.0029(9) 0.0017(9)
    C9 0.0482(12) 0.0427(11) 0.0349(11) 0.0050(9) -0.0043(9) -0.0040(9)
    N2 0.0425(10) 0.0498(11) 0.0407(10) 0.0145(8) -0.0048(8) -0.0049(8)
    C11 0.100(2) 0.0749(19) 0.0628(18) 0.0288(17) -0.0177(17) -0.0357(16)
    C10 0.103(3) 0.082(2) 0.065(2) -0.0332(19) -0.0135(18) -0.0088(17)
_geom_special_details
;
 All esds (except the esd in the dihedral angle between two l.s. planes)
 are estimated using the full covariance matrix.  The cell esds are taken
 into account individually in the estimation of esds in distances, angles
 and torsion angles; correlations between esds in cell parameters are only
 used when they are defined by crystal symmetry.  An approximate (isotropic)
 treatment of cell esds is used for estimating esds involving l.s. planes.
;
loop_
    _geom_bond_atom_site_label_1
    _geom_bond_atom_site_label_2
    _geom_bond_site_symmetry_2
    _geom_bond_distance
    _geom_bond_publ_flag
    Cu1 O1 . 1.9611(14) ?
    Cu1 O1 2_756 1.9612(14) ?
    Cu1 N4 . 2.0096(19) ?
    Cu1 N4 2_756 2.0096(19) ?
    O1 C1 . 1.276(3) ?
    N4 C10 . 1.470(4) ?
    N4 C11 . 1.475(4) ?
    N4 H4 . 0.9071 ?
    O2 C1 . 1.240(3) ?
    N3 C9 . 1.314(3) ?
    N3 C8 . 1.345(3) ?
    C8 N2 . 1.315(3) ?
    C8 H8A . 0.9300 ?
    N1 C9 . 1.343(3) ?
    N1 N2 . 1.368(2) ?
    N1 C5 . 1.421(2) ?
    C1 C2 . 1.507(3) ?
    C2 C3 . 1.380(3) ?
    C2 C7 . 1.384(3) ?
    C3 C4 . 1.375(3) ?
    C3 H3A . 0.9300 ?
    C4 C5 . 1.382(3) ?
    C4 H4A . 0.9300 ?
    C5 C6 . 1.377(3) ?
    C6 C7 . 1.382(3) ?
    C6 H6A . 0.9300 ?
    C7 H7A . 0.9300 ?
    C9 H9A . 0.9300 ?
    C11 H11A . 0.9600 ?
    C11 H11B . 0.9600 ?
    C11 H11C . 0.9600 ?
    C10 H10A . 0.9600 ?
    C10 H10B . 0.9600 ?
    C10 H10C . 0.9600 ?
loop_
    _geom_angle_atom_site_label_1
    _geom_angle_atom_site_label_2
    _geom_angle_atom_site_label_3
    _geom_angle_site_symmetry_1
    _geom_angle_site_symmetry_3
    _geom_angle
    _geom_angle_publ_flag
    O1 Cu1 O1 . 2_756 180.00(8) ?
    O1 Cu1 N4 . . 89.16(7) ?
    O1 Cu1 N4 2_756 . 90.84(7) ?
    O1 Cu1 N4 . 2_756 90.84(7) ?
    O1 Cu1 N4 2_756 2_756 89.16(7) ?
    N4 Cu1 N4 . 2_756 180.00(7) ?
    C1 O1 Cu1 . . 111.32(13) ?
    C10 N4 C11 . . 111.0(2) ?
    C10 N4 Cu1 . . 113.77(18) ?
    C11 N4 Cu1 . . 112.97(17) ?
    C10 N4 H4 . . 108.7 ?
    C11 N4 H4 . . 103.5 ?
    Cu1 N4 H4 . . 106.2 ?
    C9 N3 C8 . . 102.46(18) ?
    N2 C8 N3 . . 116.0(2) ?
    N2 C8 H8A . . 122.0 ?
    N3 C8 H8A . . 122.0 ?
    C9 N1 N2 . . 109.03(17) ?
    C9 N1 C5 . . 129.63(18) ?
    N2 N1 C5 . . 121.27(17) ?
    O2 C1 O1 . . 124.09(19) ?
    O2 C1 C2 . . 119.7(2) ?
    O1 C1 C2 . . 116.21(18) ?
    C3 C2 C7 . . 118.30(18) ?
    C3 C2 C1 . . 119.88(19) ?
    C7 C2 C1 . . 121.79(19) ?
    C4 C3 C2 . . 121.5(2) ?
    C4 C3 H3A . . 119.3 ?
    C2 C3 H3A . . 119.3 ?
    C3 C4 C5 . . 119.5(2) ?
    C3 C4 H4A . . 120.2 ?
    C5 C4 H4A . . 120.2 ?
    C6 C5 C4 . . 119.96(18) ?
    C6 C5 N1 . . 120.69(18) ?
    C4 C5 N1 . . 119.34(18) ?
    C5 C6 C7 . . 119.81(19) ?
    C5 C6 H6A . . 120.1 ?
    C7 C6 H6A . . 120.1 ?
    C6 C7 C2 . . 120.9(2) ?
    C6 C7 H7A . . 119.6 ?
    C2 C7 H7A . . 119.6 ?
    N3 C9 N1 . . 110.8(2) ?
    N3 C9 H9A . . 124.6 ?
    N1 C9 H9A . . 124.6 ?
    C8 N2 N1 . . 101.72(18) ?
    N4 C11 H11A . . 109.5 ?
    N4 C11 H11B . . 109.5 ?
    H11A C11 H11B . . 109.5 ?
    N4 C11 H11C . . 109.5 ?
    H11A C11 H11C . . 109.5 ?
    H11B C11 H11C . . 109.5 ?
    N4 C10 H10A . . 109.5 ?
    N4 C10 H10B . . 109.5 ?
    H10A C10 H10B . . 109.5 ?
    N4 C10 H10C . . 109.5 ?
    H10A C10 H10C . . 109.5 ?
    H10B C10 H10C . . 109.5 ?
loop_
    _geom_torsion_atom_site_label_1
    _geom_torsion_atom_site_label_2
    _geom_torsion_atom_site_label_3
    _geom_torsion_atom_site_label_4
    _geom_torsion_site_symmetry_1
    _geom_torsion_site_symmetry_2
    _geom_torsion_site_symmetry_3
    _geom_torsion_site_symmetry_4
    _geom_torsion
    _geom_torsion_publ_flag
    C9 N3 C8 N2 . . . . -0.1(3) ?
    Cu1 O1 C1 O2 . . . . -2.6(3) ?
    Cu1 O1 C1 C2 . . . . 176.67(13) ?
    O2 C1 C2 C3 . . . . -8.7(3) ?
    O1 C1 C2 C3 . . . . 172.0(2) ?
    O2 C1 C2 C7 . . . . 169.3(2) ?
    O1 C1 C2 C7 . . . . -10.0(3) ?
    C7 C2 C3 C4 . . . . -1.6(4) ?
    C1 C2 C3 C4 . . . . 176.4(2) ?
    C2 C3 C4 C5 . . . . -0.5(4) ?
    C3 C4 C5 C6 . . . . 2.7(3) ?
    C3 C4 C5 N1 . . . . -176.5(2) ?
    C9 N1 C5 C6 . . . . -162.0(2) ?
    N2 N1 C5 C6 . . . . 14.7(3) ?
    C9 N1 C5 C4 . . . . 17.1(3) ?
    N2 N1 C5 C4 . . . . -166.2(2) ?
    C4 C5 C6 C7 . . . . -2.7(3) ?
    N1 C5 C6 C7 . . . . 176.47(19) ?
    C5 C6 C7 C2 . . . . 0.5(4) ?
    C3 C2 C7 C6 . . . . 1.6(3) ?
    C1 C2 C7 C6 . . . . -176.4(2) ?
    C8 N3 C9 N1 . . . . 0.0(3) ?
    N2 N1 C9 N3 . . . . 0.0(3) ?
    C5 N1 C9 N3 . . . . 177.02(19) ?
    N3 C8 N2 N1 . . . . 0.1(3) ?
    C9 N1 N2 C8 . . . . 0.0(2) ?
    C5 N1 N2 C8 . . . . -177.35(18) ?
loop_
    _geom_hbond_atom_site_label_d
    _geom_hbond_atom_site_label_h
    _geom_hbond_atom_site_label_a
    _geom_hbond_site_symmetry_d
    _geom_hbond_site_symmetry_h
    _geom_hbond_site_symmetry_a
    _geom_hbond_distance_dh
    _geom_hbond_distance_ha
    _geom_hbond_distance_da
    _geom_hbond_angle_dha
    _geom_hbond_publ_flag
    N4 H4 N3 1_555 1_555 2_665 0.91 2.17 3.034(3) 160 y
    C9 H9A O2 1_555 1_555 2_765 0.93 2.50 3.428(3) 173 y
_shelx_space_group_comment
;
The symmetry employed for this shelxl refinement is uniquely defined
by the following loop, which should always be used as a source of
symmetry information in preference to the above space-group names.
They are only intended as comments.
;
_shelx_estimated_absorpt_T_min     0.727
_shelx_estimated_absorpt_T_max     0.784
_shelx_hkl_file
;
   1   0   0   66.29    0.89
  -2   0   0   30.64    0.44
  -2   0   0   31.40    0.51
   2   0   0   30.24    0.47
  -3   0   0    9.55    0.26
  -3   0   0    9.30    0.17
  -4   0   0    9.53    0.19
  -4   0   0    9.91    0.30
   4   0   0    9.62    0.26
  -5   0   0    1.87    0.20
   5   0   0    1.76    0.15
  -6   0   0    0.03    0.14
   6   0   0   -0.04    0.10
  -7   0   0    0.31    0.19
  -8   0   0    0.16    0.20
  -8   1   0    0.64    0.22
   7  -1   0   -0.05    0.11
  -7   1   0   -0.08    0.16
   6  -1   0    5.68    0.27
  -6   1   0    5.29    0.29
   5  -1   0    1.14    0.14
  -5   1   0    1.22    0.17
   4  -1   0   25.90    0.50
  -4   1   0   26.16    0.53
   3  -1   0   34.82    0.58
  -3   1   0   34.49    0.60
  -2   1   0    6.95    0.19
  -1   1   0   37.52    0.55
   0  -1   0   58.53    0.79
   0  -1   0   56.14    0.76
  -1  -1   0   95.94    1.32
   1   1   0   97.82    1.26
  -2  -1   0    6.87    0.16
   2   1   0    6.54    0.14
  -3  -1   0   28.28    0.46
   3   1   0   29.13    0.46
  -4  -1   0    0.50    0.08
   4   1   0    0.61    0.09
  -5  -1   0    3.08    0.22
   5   1   0    3.55    0.18
  -6  -1   0    6.30    0.32
  -7  -1   0    1.87    0.26
  -8  -1   0    0.42    0.23
   8  -2   0    0.84    0.19
  -8   2   0    0.99    0.23
   7  -2   0    0.75    0.16
  -7   2   0    0.98    0.22
   6  -2   0    8.09    0.32
  -6   2   0    7.74    0.34
   5  -2   0    5.63    0.25
  -5   2   0    5.03    0.26
   4  -2   0   23.80    0.49
  -4   2   0   23.61    0.50
   3  -2   0   73.44    1.12
  -3   2   0   75.19    1.13
   2  -2   0   15.75    0.27
  -2   2   0   16.24    0.31
   1  -2   0   12.47    0.23
   1  -2   0   12.53    0.25
   0  -2   0    0.44    0.06
   0  -2   0    0.39    0.05
  -1  -2   0   24.56    0.42
   1   2   0   24.58    0.35
  -2  -2   0    1.01    0.09
   2   2   0    1.14    0.06
  -3  -2   0    2.65    0.14
  -3  -2   0    2.54    0.16
   3   2   0    2.67    0.10
  -4  -2   0    1.00    0.11
  -5  -2   0   14.04    0.42
  -5  -2   0   13.45    0.32
   5   2   0   13.68    0.31
  -6  -2   0    6.06    0.32
  -7  -2   0    0.53    0.19
  -8  -2   0    0.85    0.24
   7  -3   0    0.29    0.15
  -7   3   0    0.20    0.18
   6  -3   0    4.65    0.26
  -6   3   0    4.36    0.27
   5  -3   0    7.80    0.31
  -5   3   0    8.04    0.31
   4  -3   0   20.50    0.48
  -4   3   0   20.72    0.46
   3  -3   0   62.04    0.91
  -3   3   0   63.33    0.98
   2  -3   0   18.15    0.37
   1  -3   0    0.12    0.06
   0  -3   0    0.08    0.05
  -1  -3   0   32.78    0.48
  -2  -3   0    2.45    0.13
   2   3   0    2.36    0.07
  -3  -3   0   17.21    0.40
  -3  -3   0   16.97    0.37
   3   3   0   17.16    0.26
  -4  -3   0    7.21    0.29
  -4  -3   0    7.00    0.24
  -5  -3   0   11.56    0.40
  -5  -3   0   12.45    0.33
  -6  -3   0    2.72    0.26
  -7  -3   0    0.53    0.19
   7  -4   0    2.60    0.26
   6  -4   0    0.65    0.16
  -6   4   0    0.50    0.17
   5  -4   0    7.99    0.32
  -5   4   0    7.68    0.31
   4  -4   0   16.39    0.43
  -4   4   0   15.54    0.39
   3  -4   0   24.41    0.44
   2  -4   0    8.37    0.26
   2  -4   0    8.26    0.23
   1  -4   0  107.54    1.56
   1  -4   0  108.03    1.54
   0  -4   0   34.86    0.61
   0  -4   0   34.00    0.56
  -1  -4   0   17.55    0.31
  -2  -4   0   39.04    0.68
   2   4   0   38.02    0.55
  -3  -4   0   18.37    0.42
  -3  -4   0   18.67    0.43
  -4  -4   0   10.45    0.32
  -4  -4   0   10.29    0.35
  -5  -4   0    0.56    0.16
  -5  -4   0    0.50    0.13
  -6  -4   0    0.89    0.19
  -7  -4   0    0.20    0.19
   7  -5   0   -0.12    0.14
   6  -5   0    1.64    0.21
   5  -5   0    4.09    0.26
   4  -5   0   10.08    0.35
   3  -5   0    0.11    0.11
   3  -5   0    0.15    0.09
   2  -5   0    7.62    0.27
   2  -5   0    6.67    0.24
   1  -5   0    0.86    0.11
   1  -5   0    0.88    0.12
   0  -5   0   44.17    0.73
   0  -5   0   45.39    0.78
  -1  -5   0   20.86    0.38
  -2  -5   0    3.34    0.19
   2   5   0    3.24    0.12
  -3  -5   0    9.06    0.31
  -3  -5   0    9.54    0.32
  -4  -5   0    1.02    0.16
  -4  -5   0    1.10    0.17
  -5  -5   0    4.90    0.26
  -5  -5   0    5.35    0.29
  -6  -5   0    1.87    0.24
  -6  -5   0    2.23    0.22
  -7  -5   0    0.16    0.19
   6  -6   0    1.67    0.22
   5  -6   0    6.26    0.32
   4  -6   0    4.30    0.26
   3  -6   0    3.56    0.20
   3  -6   0    3.25    0.23
   2  -6   0    2.24    0.18
   2  -6   0    2.18    0.19
   1  -6   0    1.59    0.16
   1  -6   0    1.63    0.16
   0  -6   0   12.58    0.37
   0  -6   0   13.41    0.34
  -1  -6   0    8.41    0.24
  -1  -6   0    8.08    0.31
  -2  -6   0    4.56    0.26
  -3  -6   0    2.98    0.23
  -3  -6   0    2.86    0.20
  -4  -6   0    0.23    0.13
  -4  -6   0    0.21    0.14
  -5  -6   0   -0.01    0.15
  -5  -6   0    0.36    0.14
  -6  -6   0    0.32    0.18
  -6  -6   0    0.03    0.15
   5  -7   0    2.24    0.24
   4  -7   0    6.96    0.33
   3  -7   0    6.74    0.31
   2  -7   0    4.42    0.25
   2  -7   0    4.97    0.27
   1  -7   0    0.25    0.11
   1  -7   0    0.54    0.13
   0  -7   0    6.97    0.31
   0  -7   0    6.79    0.26
  -1  -7   0    4.18    0.26
  -2  -7   0    1.37    0.18
  -3  -7   0    0.81    0.15
  -3  -7   0    0.98    0.17
  -4  -7   0    2.01    0.22
  -4  -7   0    1.83    0.21
  -5  -7   0   -0.10    0.15
  -5  -7   0    0.22    0.15
  -6  -7   0    0.31    0.19
  -6  -7   0    0.63    0.18
   4  -8   0    1.59    0.22
   3  -8   0    5.18    0.30
   2  -8   0    1.24    0.18
   2  -8   0    1.23    0.18
   1  -8   0    2.28    0.22
   1  -8   0    2.16    0.20
   0  -8   0    3.24    0.27
  -1  -8   0   11.71    0.41
  -2  -8   0    1.53    0.21
  -3  -8   0    1.61    0.22
  -4  -8   0    0.67    0.18
  -5  -8   0   -0.17    0.13
   3  -9   0    1.57    0.24
   2  -9   0    6.01    0.33
   2  -9   0    6.58    0.35
   1  -9   0    0.21    0.15
   0  -9   0    2.11    0.25
  -1  -9   0   -0.14    0.14
  -2  -9   0    0.71    0.18
  -3  -9   0    0.09    0.15
  -4  -9   0    1.04    0.21
   0 -10   0    0.83    0.20
  -1 -10   0    0.88    0.22
  -3  -9   1    0.36    0.17
  -2  -9   1    0.70    0.18
  -1  -9   1    2.34    0.25
   0  -9   1    0.52    0.17
   1  -9   1   10.77    0.43
   2  -9   1    2.42    0.24
   2  -9   1    2.56    0.25
   3  -9   1    0.52    0.18
  -5  -8   1   -0.02    0.15
  -4  -8   1    1.21    0.21
  -3  -8   1    2.07    0.24
  -2  -8   1    5.68    0.32
  -1  -8   1   -0.04    0.14
   0  -8   1    1.01    0.18
   1  -8   1    6.26    0.32
   1  -8   1    6.08    0.29
   2  -8   1    9.14    0.38
   2  -8   1   10.44    0.38
   3  -8   1    0.81    0.18
   4  -8   1   -0.09    0.15
  -5  -7   1    0.21    0.17
  -5  -7   1    0.55    0.17
  -4  -7   1    0.81    0.17
  -4  -7   1    0.98    0.19
  -3  -7   1    1.44    0.20
  -3  -7   1    1.67    0.18
  -2  -7   1    6.31    0.31
  -1  -7   1   11.31    0.40
   0  -7   1    4.76    0.22
   0  -7   1    5.02    0.26
   1  -7   1    4.28    0.23
   1  -7   1    4.09    0.25
   2  -7   1    5.28    0.26
   2  -7   1    5.38    0.27
   3  -7   1    0.31    0.13
   4  -7   1    0.39    0.15
   5  -7   1    0.41    0.16
  -6  -6   1    0.21    0.17
  -6  -6   1    0.44    0.17
  -5  -6   1    1.23    0.20
  -5  -6   1    1.36    0.21
  -4  -6   1    2.94    0.24
  -4  -6   1    2.76    0.24
  -3  -6   1    2.06    0.20
  -2  -6   1   14.48    0.42
  -1  -6   1    9.16    0.33
  -1  -6   1    8.79    0.25
   0  -6   1    0.18    0.09
   0  -6   1    0.11    0.11
   1  -6   1    0.32    0.12
   1  -6   1    0.39    0.11
   2  -6   1    6.24    0.26
   2  -6   1    6.05    0.25
   3  -6   1    5.20    0.26
   3  -6   1    5.36    0.23
   4  -6   1    2.68    0.24
   5  -6   1    2.77    0.25
   6  -6   1    3.00    0.28
  -7  -5   1    0.29    0.20
  -6  -5   1    3.84    0.32
  -6  -5   1    4.31    0.27
  -5  -5   1   -0.03    0.14
  -5  -5   1    0.04    0.12
  -4  -5   1    5.30    0.26
  -4  -5   1    4.97    0.26
  -3  -5   1    0.14    0.11
  -2  -5   1   12.28    0.35
  -1  -5   1   11.62    0.26
   0  -5   1    0.30    0.10
   0  -5   1    0.44    0.09
   1  -5   1   12.86    0.34
   1  -5   1   13.17    0.33
   2  -5   1    8.96    0.30
   2  -5   1    9.36    0.28
   3  -5   1   12.51    0.32
   3  -5   1   12.17    0.37
   4  -5   1    5.07    0.27
   5  -5   1    3.26    0.25
   6  -5   1    2.65    0.25
  -7  -4   1    0.17    0.18
  -6  -4   1    0.52    0.18
  -5  -4   1   11.44    0.41
  -5  -4   1   11.23    0.35
  -4  -4   1   11.61    0.38
  -4  -4   1   11.26    0.35
  -3  -4   1   13.62    0.36
  -2  -4   1    1.29    0.14
  -1  -4   1    9.51    0.21
   0  -4   1   61.21    0.98
   0  -4   1   63.06    0.92
   1  -4   1    6.43    0.21
   1  -4   1    6.87    0.22
   2  -4   1   31.53    0.58
   2  -4   1   31.50    0.55
   3  -4   1    0.24    0.10
   3  -4   1    0.25    0.07
   4  -4   1   21.34    0.51
  -5   4  -1    3.83    0.24
   5  -4   1    3.59    0.24
  -6   4  -1    2.03    0.23
   6  -4   1    2.12    0.23
  -7   4  -1    0.59    0.20
   7  -4   1    0.50    0.17
  -7  -3   1    0.57    0.20
  -6  -3   1    0.70    0.18
  -5  -3   1    0.15    0.11
  -5  -3   1    0.06    0.13
  -4  -3   1   12.09    0.33
  -4  -3   1   11.73    0.37
  -3  -3   1    4.37    0.20
  -2  -3   1   15.99    0.35
  -1  -3   1   22.16    0.34
   0  -3   1   10.88    0.22
   0  -3   1   10.11    0.25
   1  -3   1   35.20    0.57
  -3   3  -1   16.44    0.37
   3  -3   1   16.27    0.30
  -4   3  -1    2.97    0.21
   4  -3   1    3.12    0.20
  -5   3  -1    2.34    0.21
   5  -3   1    2.45    0.20
  -6   3  -1    0.29    0.15
   6  -3   1    0.09    0.12
  -7   3  -1    0.95    0.22
   7  -3   1    1.22    0.20
  -8  -2   1   -0.12    0.20
  -7  -2   1    1.93    0.26
  -6  -2   1    1.05    0.19
  -5  -2   1    1.71    0.20
  -5  -2   1    2.18    0.16
   4   2  -1   17.98    0.32
  -4  -2   1   18.29    0.39
   3   2  -1   28.02    0.41
  -3  -2   1   29.08    0.56
  -3  -2   1   29.48    0.52
  -2  -2   1   42.98    0.68
  -1  -2   1    2.15    0.06
   0  -2   1   21.02    0.34
   0  -2   1   21.63    0.37
   1  -2   1    9.98    0.20
   1  -2   1   10.08    0.22
  -2   2  -1   22.86    0.41
   2  -2   1   21.69    0.35
  -3   2  -1   16.17    0.36
   3  -2   1   15.90    0.36
   3  -2   1   15.52    0.25
  -4   2  -1    2.68    0.19
   4  -2   1    2.71    0.18
  -5   2  -1   30.66    0.65
   5  -2   1   30.65    0.63
  -6   2  -1    0.00    0.15
   6  -2   1    0.00    0.11
  -7   2  -1    2.33    0.27
   7  -2   1    2.67    0.24
  -8  -1   1    0.37    0.21
  -7  -1   1    6.80    0.39
  -6  -1   1    3.56    0.28
   5   1  -1    0.72    0.11
  -5  -1   1    0.84    0.11
  -5  -1   1    0.72    0.16
  -4  -1   1    7.66    0.22
   3   1  -1   15.37    0.28
  -3  -1   1   15.91    0.31
   2   1  -1   62.41    0.85
  -2  -1   1   63.41    0.91
  -1  -1   1   25.91    0.41
   0  -1   1    7.04    0.13
  -1   1  -1   88.29    1.22
   1  -1   1   84.99    1.17
  -2   1  -1   28.84    0.49
  -3   1  -1   23.78    0.46
   3  -1   1   22.96    0.44
  -4   1  -1    6.02    0.25
   4  -1   1    6.14    0.23
  -5   1  -1   16.79    0.45
   5  -1   1   16.26    0.41
  -6   1  -1    0.81    0.18
   6  -1   1    0.81    0.14
  -7   1  -1    0.44    0.18
   7  -1   1    0.55    0.15
  -8   1  -1    1.08    0.24
  -8   0   1    0.54    0.21
  -7   0   1    0.54    0.20
   6   0  -1    5.37    0.24
  -6   0   1    5.67    0.31
   5   0  -1    1.16    0.13
  -5   0   1    0.90    0.16
   4   0  -1    5.57    0.19
  -4   0   1    5.59    0.23
  -4   0   1    4.95    0.16
  -3   0   1   34.08    0.52
  -3   0   1   33.22    0.60
   2   0  -1   19.87    0.33
  -2   0   1   20.50    0.33
  -2   0   1   19.63    0.37
   1   0  -1  732.89    9.69
  -1   0   1  748.45    9.94
   1   0   1   48.23    0.67
  -2   0  -1   19.62    0.37
   2   0   1   19.94    0.34
  -3   0  -1   44.27    0.73
   3   0   1   42.66    0.68
  -4   0  -1    6.34    0.25
   4   0   1    6.54    0.22
  -5   0  -1    4.72    0.26
   5   0   1    5.07    0.22
  -6   0  -1    3.11    0.26
   6   0   1    2.86    0.21
  -7   0  -1    1.24    0.22
   7   0   1    0.75    0.15
  -8   0  -1    0.36    0.22
  -8   1   1   -0.30    0.19
   7  -1  -1    1.79    0.20
  -7   1   1    2.19    0.25
   6  -1  -1    0.01    0.11
  -6   1   1   -0.09    0.14
   5  -1  -1    4.09    0.21
  -5   1   1    4.11    0.24
   4  -1  -1    4.63    0.20
  -4   1   1    5.02    0.14
  -4   1   1    4.96    0.22
   3  -1  -1    0.08    0.06
  -3   1   1    0.09    0.07
  -3   1   1    0.05    0.04
  -2   1   1    7.06    0.18
  -1   1   1  159.93    2.19
   0  -1  -1  166.70    2.26
  -1  -1  -1   85.07    1.17
  -1  -1  -1   82.75    1.15
   1   1   1   84.19    1.12
  -2  -1  -1  132.65    1.76
   2   1   1  127.14    1.73
  -3  -1  -1    5.59    0.14
  -4  -1  -1    1.01    0.08
   4   1   1    1.18    0.11
  -5  -1  -1    1.45    0.18
   5   1   1    1.31    0.13
  -6  -1  -1    4.47    0.29
   6   1   1    4.57    0.22
  -7  -1  -1   -0.17    0.16
  -8  -1  -1    0.49    0.23
  -8   2   1    0.40    0.21
   7  -2  -1    0.04    0.14
  -7   2   1    0.31    0.18
   6  -2  -1    2.68    0.22
  -6   2   1    2.62    0.24
   5  -2  -1   11.01    0.34
  -5   2   1   11.17    0.37
   4  -2  -1   28.69    0.57
  -4   2   1   29.52    0.58
   3  -2  -1   30.78    0.55
  -3   2   1   30.82    0.54
   2  -2  -1   96.44    1.35
  -2   2   1   98.00    1.38
   1  -2  -1   26.80    0.43
  -1   2   1   27.07    0.40
   0  -2  -1    0.14    0.05
   0  -2  -1    0.23    0.05
  -1  -2  -1  218.19    2.91
  -1  -2  -1  212.34    2.90
   1   2   1  213.09    2.80
  -2  -2  -1   75.25    1.08
   2   2   1   74.88    1.02
  -3  -2  -1    1.67    0.14
  -3  -2  -1    1.85    0.11
   3   2   1    1.77    0.10
  -4  -2  -1   19.59    0.38
  -4  -2  -1   19.71    0.46
  -5  -2  -1    0.81    0.16
   5   2   1    0.82    0.11
  -6  -2  -1    2.83    0.26
  -7  -2  -1    3.15    0.30
  -8  -2  -1    0.34    0.21
   7  -3  -1    2.96    0.26
  -7   3   1    2.79    0.27
   6  -3  -1    4.80    0.27
  -6   3   1    4.97    0.28
   5  -3  -1    8.56    0.32
  -5   3   1    8.91    0.32
   4  -3  -1   37.71    0.71
  -4   3   1   37.22    0.68
   3  -3  -1   25.63    0.51
  -3   3   1   24.80    0.47
  -2   3   1   26.77    0.44
   1  -3  -1    7.22    0.20
   0  -3  -1    7.75    0.19
  -1  -3  -1   12.57    0.27
  -1  -3  -1   12.58    0.25
   1   3   1   12.26    0.23
  -2  -3  -1    7.91    0.22
  -2  -3  -1    7.63    0.22
   2   3   1    7.74    0.17
  -3  -3  -1   22.23    0.44
  -3  -3  -1   22.89    0.47
   3   3   1   22.20    0.36
  -4  -3  -1   13.58    0.33
  -4  -3  -1   13.78    0.38
  -5  -3  -1    5.53    0.29
  -5  -3  -1    5.61    0.23
  -6  -3  -1    0.83    0.18
  -7  -3  -1    0.70    0.21
  -8  -3  -1    0.79    0.24
   7  -4  -1    0.63    0.17
   6  -4  -1    2.90    0.25
  -6   4   1    3.75    0.26
   5  -4  -1    2.23    0.21
  -5   4   1    2.20    0.20
   4  -4  -1   28.99    0.61
  -4   4   1   27.91    0.56
   3  -4  -1    4.64    0.18
  -3   4   1    4.77    0.18
   2  -4  -1   11.72    0.32
   2  -4  -1   12.13    0.28
   1  -4  -1   14.09    0.32
   1  -4  -1   14.06    0.32
   0  -4  -1   22.49    0.41
   0  -4  -1   22.53    0.44
  -1  -4  -1    3.23    0.13
  -2  -4  -1    4.18    0.20
  -2  -4  -1    4.32    0.17
   2   4   1    4.30    0.13
  -3  -4  -1   27.54    0.55
  -3  -4  -1   27.19    0.54
   3   4   1   26.54    0.42
  -4  -4  -1    9.90    0.31
  -4  -4  -1   10.68    0.34
  -5  -4  -1    6.32    0.27
  -5  -4  -1    6.32    0.30
  -6  -4  -1    0.23    0.16
  -7  -4  -1    0.14    0.18
   7  -5  -1    4.23    0.33
   6  -5  -1    2.67    0.25
   5  -5  -1    0.95    0.17
   4  -5  -1    3.79    0.23
   3  -5  -1    0.39    0.12
   3  -5  -1    0.53    0.10
   2  -5  -1    0.00    0.08
   2  -5  -1   -0.03    0.09
   1  -5  -1   51.93    0.86
   1  -5  -1   52.74    0.87
   0  -5  -1   42.29    0.70
   0  -5  -1   41.77    0.74
  -1  -5  -1   16.66    0.34
  -2  -5  -1   17.09    0.38
  -2  -5  -1   17.30    0.42
  -3  -5  -1   21.76    0.49
  -3  -5  -1   22.35    0.50
  -4  -5  -1    4.21    0.24
  -4  -5  -1    4.37    0.24
  -5  -5  -1    2.91    0.22
  -5  -5  -1    2.53    0.23
  -6  -5  -1   -0.07    0.15
  -7  -5  -1   -0.03    0.18
   6  -6  -1    0.79    0.19
   5  -6  -1    1.16    0.18
   4  -6  -1    0.88    0.16
   3  -6  -1   15.48    0.44
   3  -6  -1   15.55    0.39
   2  -6  -1    0.38    0.12
   2  -6  -1    0.31    0.10
   1  -6  -1   15.56    0.41
   1  -6  -1   15.89    0.40
   0  -6  -1    4.30    0.19
   0  -6  -1    3.81    0.23
  -1  -6  -1   19.32    0.39
  -2  -6  -1    6.04    0.27
  -2  -6  -1    6.00    0.23
  -3  -6  -1    0.12    0.11
  -3  -6  -1    0.29    0.11
  -4  -6  -1    0.66    0.15
  -4  -6  -1    0.45    0.14
  -5  -6  -1    0.93    0.17
  -5  -6  -1    1.34    0.19
  -6  -6  -1    3.93    0.31
  -6  -6  -1    4.91    0.30
   5  -7  -1    3.58    0.29
   4  -7  -1    4.01    0.27
   3  -7  -1    6.51    0.31
   3  -7  -1    6.72    0.29
   2  -7  -1    6.54    0.28
   2  -7  -1    6.56    0.29
   1  -7  -1    5.96    0.26
   1  -7  -1    5.87    0.28
   0  -7  -1    7.21    0.31
   0  -7  -1    7.26    0.27
  -1  -7  -1    1.26    0.13
  -1  -7  -1    1.27    0.16
  -2  -7  -1    1.10    0.16
  -3  -7  -1    1.65    0.18
  -3  -7  -1    1.77    0.21
  -4  -7  -1   -0.31    0.11
  -4  -7  -1    0.16    0.14
  -5  -7  -1    1.32    0.19
  -5  -7  -1    1.15    0.20
  -6  -7  -1    0.25    0.16
  -6  -7  -1    0.00    0.17
   4  -8  -1    1.76    0.23
   3  -8  -1    1.77    0.22
   2  -8  -1    6.36    0.31
   2  -8  -1    5.78    0.30
   1  -8  -1    6.56    0.30
   1  -8  -1    6.72    0.32
   0  -8  -1    4.87    0.25
   0  -8  -1    4.56    0.29
  -1  -8  -1    0.09    0.14
  -2  -8  -1    1.11    0.18
  -3  -8  -1    1.57    0.21
  -4  -8  -1    0.23    0.15
  -5  -8  -1    0.47    0.17
   3  -9  -1    0.92    0.19
   2  -9  -1    0.50    0.17
   2  -9  -1    0.49    0.16
   1  -9  -1    2.32    0.25
   1  -9  -1    1.93    0.22
   0  -9  -1    0.88    0.19
  -1  -9  -1    0.59    0.17
  -2  -9  -1    2.33    0.25
  -3  -9  -1    1.78    0.24
  -4  -9  -1    0.21    0.16
   1 -10  -1    2.00    0.25
   0 -10  -1    0.83    0.21
  -1 -10  -1    0.40    0.19
  -2 -10  -1    0.35    0.18
  -3  -9   2   -0.01    0.16
  -2  -9   2    2.05    0.27
  -1  -9   2    0.17    0.17
   0  -9   2    3.46    0.30
   1  -9   2    1.14    0.21
  -4  -8   2    0.71    0.19
  -3  -8   2    0.35    0.16
  -2  -8   2    0.16    0.16
  -1  -8   2    0.90    0.18
   0  -8   2    7.33    0.35
   1  -8   2    6.58    0.33
   2  -8   2    1.26    0.19
   2  -8   2    0.57    0.16
   3  -8   2    1.89    0.23
   4  -8   2    1.80    0.24
  -5  -7   2    0.21    0.18
  -5  -7   2    0.43    0.17
  -4  -7   2    0.52    0.16
  -4  -7   2    0.73    0.17
  -3  -7   2    5.63    0.31
  -2  -7   2    4.45    0.26
  -1  -7   2   12.96    0.41
   0  -7   2    0.69    0.16
   1  -7   2    5.63    0.26
   1  -7   2    5.09    0.28
   2  -7   2    0.16    0.12
   2  -7   2    0.23    0.13
   3  -7   2    4.23    0.26
   4  -7   2    1.21    0.19
   5  -7   2    0.12    0.15
  -6  -6   2    0.29    0.16
  -6  -6   2    0.20    0.17
  -5  -6   2    1.48    0.20
  -5  -6   2    1.46    0.22
  -4  -6   2    0.80    0.17
  -4  -6   2    0.83    0.16
  -3  -6   2    5.63    0.28
  -2  -6   2    8.19    0.31
  -1  -6   2    4.20    0.24
   0  -6   2   19.46    0.49
   0  -6   2   21.52    0.44
   1  -6   2    6.72    0.28
   1  -6   2    7.14    0.26
   2  -6   2    1.08    0.15
   2  -6   2    1.43    0.16
   3  -6   2    0.01    0.10
   4  -6   2    4.63    0.27
   5  -6   2    3.32    0.28
   6  -6   2   -0.05    0.14
  -7  -5   2    0.80    0.22
  -6  -5   2    0.02    0.14
  -6  -5   2    0.24    0.18
  -5  -5   2    3.46    0.26
  -5  -5   2    3.53    0.28
  -4  -5   2    0.71    0.16
  -4  -5   2    0.50    0.15
  -3  -5   2    9.65    0.35
  -2  -5   2    7.93    0.31
  -1  -5   2    1.31    0.15
  -1  -5   2    1.39    0.11
   0  -5   2    4.97    0.19
   0  -5   2    4.54    0.23
   1  -5   2   10.18    0.29
   1  -5   2   10.66    0.31
   2  -5   2    0.11    0.10
   2  -5   2    0.07    0.09
   3  -5   2    3.92    0.22
   4  -5   2   14.32    0.43
   5  -5   2   15.93    0.49
   6  -5   2    4.67    0.30
  -7  -4   2    0.45    0.22
  -6  -4   2    9.11    0.41
  -6  -4   2    8.59    0.35
  -5  -4   2    3.75    0.25
  -5  -4   2    3.91    0.27
  -4  -4   2    1.61    0.18
  -4  -4   2    1.43    0.18
  -3  -4   2    0.26    0.12
  -2  -4   2    0.53    0.11
  -1  -4   2    0.02    0.07
  -1  -4   2    0.01    0.05
   0  -4   2    6.99    0.24
   0  -4   2    7.10    0.20
   1  -4   2   28.65    0.53
   1  -4   2   29.88    0.54
   2  -4   2   11.15    0.28
   2  -4   2   11.44    0.32
   3  -4   2   12.06    0.35
   3  -4   2   11.76    0.28
   4  -4   2   15.99    0.43
   5  -4   2    5.72    0.28
   6  -4   2    5.28    0.30
  -7   4  -2    1.03    0.22
   7  -4   2    0.61    0.18
  -7  -3   2    0.09    0.17
  -6  -3   2    0.38    0.17
  -5  -3   2    3.04    0.26
  -5  -3   2    3.27    0.21
  -4  -3   2   15.45    0.42
  -4  -3   2   15.00    0.39
  -3  -3   2    0.46    0.11
  -2  -3   2   15.14    0.36
  -1  -3   2    1.05    0.07
   0  -3   2   34.78    0.59
   0  -3   2   35.22    0.55
   1  -3   2  151.46    2.13
   1  -3   2  154.26    2.10
   2  -3   2   11.95    0.30
   3  -3   2    9.03    0.20
  -4   3  -2    1.90    0.18
   4  -3   2    1.92    0.17
  -5   3  -2    6.16    0.29
   5  -3   2    6.52    0.28
  -6   3  -2    2.84    0.25
   6  -3   2    2.96    0.24
  -7   3  -2    1.81    0.25
   7  -3   2    1.41    0.22
  -8  -2   2    0.46    0.23
  -7  -2   2   -0.16    0.16
  -6  -2   2    0.99    0.20
  -5  -2   2    9.51    0.30
  -5  -2   2    8.97    0.36
   4   2  -2    0.04    0.05
  -4  -2   2    0.07    0.09
  -3  -2   2    7.37    0.23
  -2  -2   2   40.29    0.66
  -1  -2   2  114.00    1.50
   0  -2   2   43.46    0.63
   1  -2   2   48.32    0.73
   1  -2   2   48.18    0.72
   2  -2   2  150.03    2.07
   2  -2   2  150.15    2.04
  -3   2  -2    6.18    0.22
   3  -2   2    6.62    0.22
   3  -2   2    6.26    0.13
  -4   2  -2   24.35    0.53
   4  -2   2   23.95    0.51
  -5   2  -2   13.89    0.42
   5  -2   2   15.12    0.41
  -6   2  -2    1.06    0.20
   6  -2   2    1.69    0.19
  -7   2  -2    0.01    0.17
   7  -2   2    0.06    0.14
  -8  -1   2    1.11    0.25
  -7  -1   2   -0.06    0.16
  -6  -1   2    0.35    0.16
   5   1  -2    3.51    0.17
  -5  -1   2    3.49    0.18
  -5  -1   2    3.37    0.25
  -4  -1   2   13.68    0.38
  -4  -1   2   13.72    0.32
   3   1  -2   20.96    0.35
  -3  -1   2   21.30    0.40
   2   1  -2  121.82    1.61
  -2  -1   2  122.38    1.71
  -1  -1   2    9.23    0.16
  -1  -1   2    9.03    0.21
   0  -1   2  115.00    1.53
   1  -1   2   34.09    0.50
  -2   1  -2    3.10    0.14
   2  -1   2    2.79    0.08
  -3   1  -2    3.21    0.18
   3  -1   2    2.89    0.15
  -4   1  -2   19.61    0.46
   4  -1   2   20.32    0.44
  -5   1  -2    8.20    0.34
   5  -1   2    8.55    0.30
  -6   1  -2    4.84    0.29
   6  -1   2    4.62    0.25
  -7   1  -2    4.44    0.34
   7  -1   2    3.95    0.26
  -8   1  -2    0.47    0.22
   8  -1   2    0.18    0.16
  -8   0   2    0.77    0.23
  -7   0   2    3.34    0.30
   6   0  -2    1.14    0.15
  -6   0   2    1.35    0.20
   5   0  -2    6.74    0.23
  -5   0   2    7.22    0.30
   4   0  -2   31.61    0.55
  -4   0   2   31.99    0.63
  -4   0   2   31.16    0.54
  -3   0   2    2.71    0.12
  -3   0   2    2.93    0.16
   2   0  -2    1.68    0.10
  -2   0   2    1.64    0.09
  -1   0   2    0.83    0.07
  -3   0  -2    8.36    0.25
   3   0   2    8.13    0.22
  -4   0  -2   32.65    0.64
   4   0   2   32.56    0.59
  -5   0  -2   14.61    0.43
   5   0   2   15.29    0.38
  -6   0  -2    2.86    0.25
   6   0   2    2.54    0.20
  -7   0  -2    3.48    0.30
   7   0   2    3.98    0.24
  -8   0  -2    0.40    0.22
  -8   1   2   -0.08    0.18
  -7   1   2    0.00    0.16
   6  -1  -2    0.78    0.14
  -6   1   2    0.58    0.18
   5  -1  -2    7.82    0.27
  -5   1   2    8.11    0.31
   4  -1  -2    8.61    0.25
  -4   1   2    8.10    0.21
  -4   1   2    8.59    0.29
   3  -1  -2    0.00    0.06
  -3   1   2    0.05    0.08
   2  -1  -2   51.14    0.75
  -2   1   2   49.35    0.76
   1  -1  -2   43.60    0.64
  -1  -1  -2    4.14    0.13
  -1  -1  -2    3.97    0.11
   1   1   2    4.04    0.12
  -2  -1  -2    0.83    0.06
   2   1   2    0.65    0.07
  -3  -1  -2    0.25    0.05
   3   1   2    0.26    0.07
  -4  -1  -2   12.68    0.23
   4   1   2   12.70    0.30
  -5  -1  -2   15.09    0.44
   5   1   2   14.71    0.36
  -6  -1  -2    0.51    0.16
   6   1   2    0.31    0.12
  -7  -1  -2    4.23    0.33
  -8  -1  -2   -0.21    0.18
  -8   2   2    1.35    0.26
   7  -2  -2    0.56    0.16
  -7   2   2    0.75    0.19
   6  -2  -2    1.26    0.17
  -6   2   2    1.27    0.20
   5  -2  -2    2.24    0.18
  -5   2   2    1.95    0.19
   4  -2  -2   15.24    0.38
  -4   2   2   15.30    0.38
   3  -2  -2   69.87    1.06
  -3   2   2   69.71    1.06
  -2   2   2    1.33    0.09
   1  -2  -2   12.71    0.25
  -1   2   2   12.36    0.21
   0  -2  -2   93.03    1.28
  -1  -2  -2 1000.00   13.32
  -1  -2  -2  946.09   13.17
   1   2   2  991.16   12.91
  -2  -2  -2   30.11    0.49
   2   2   2   29.90    0.47
  -3  -2  -2   18.73    0.41
  -3  -2  -2   19.04    0.35
  -4  -2  -2    1.43    0.16
  -4  -2  -2    1.72    0.12
   4   2   2    1.98    0.13
  -5  -2  -2    5.18    0.27
   5   2   2    5.51    0.21
  -6  -2  -2    2.32    0.24
  -7  -2  -2    0.14    0.17
  -8  -2  -2   -0.24    0.19
   7  -3  -2    0.92    0.19
  -7   3   2    0.84    0.21
   6  -3  -2   -0.02    0.12
  -6   3   2   -0.03    0.14
   5  -3  -2    9.17    0.33
  -5   3   2    9.89    0.33
   4  -3  -2   10.32    0.32
  -4   3   2   10.72    0.31
   3  -3  -2   51.73    0.85
  -3   3   2   50.00    0.80
  -2   3   2   39.83    0.60
   1  -3  -2    3.53    0.15
   0  -3  -2    4.38    0.15
  -1  -3  -2   29.86    0.47
  -1  -3  -2   29.26    0.51
   1   3   2   28.91    0.46
  -2  -3  -2   36.64    0.61
   2   3   2   36.47    0.56
  -3  -3  -2    1.16    0.13
  -3  -3  -2    1.37    0.12
  -4  -3  -2   14.78    0.34
  -4  -3  -2   15.04    0.40
   4   3   2   14.82    0.31
  -5  -3  -2    2.99    0.24
  -5  -3  -2    3.47    0.19
  -6  -3  -2    1.33    0.21
  -7  -3  -2    1.05    0.23
  -8  -3  -2    0.60    0.22
   7  -4  -2    1.70    0.23
   6  -4  -2    1.91    0.22
  -6   4   2    1.77    0.21
   5  -4  -2   11.99    0.39
  -5   4   2   12.36    0.36
   4  -4  -2    5.80    0.27
  -4   4   2    6.12    0.24
   3  -4  -2    6.49    0.21
  -3   4   2    6.67    0.21
   2  -4  -2   21.27    0.46
   2  -4  -2   21.29    0.42
   1  -4  -2    2.01    0.14
   1  -4  -2    2.13    0.13
   0  -4  -2    0.94    0.10
   0  -4  -2    0.90    0.10
  -1  -4  -2    2.62    0.15
  -1  -4  -2    2.53    0.11
  -2  -4  -2   41.31    0.71
  -2  -4  -2   40.19    0.68
  -3  -4  -2   13.27    0.34
  -3  -4  -2   13.95    0.35
  -4  -4  -2   10.74    0.32
  -4  -4  -2   11.08    0.35
  -5  -4  -2    0.48    0.15
  -5  -4  -2    0.94    0.14
  -6  -4  -2    1.46    0.22
  -7  -4  -2    0.77    0.21
   7  -5  -2    1.43    0.23
   6  -5  -2    0.30    0.16
   5  -5  -2    0.50    0.14
   4  -5  -2    0.06    0.11
   3  -5  -2    1.87    0.18
   3  -5  -2    2.04    0.15
   2  -5  -2   24.76    0.53
   2  -5  -2   24.78    0.50
   1  -5  -2   19.23    0.42
   1  -5  -2   18.83    0.42
   0  -5  -2    4.38    0.21
   0  -5  -2    4.20    0.11
   0  -5  -2    4.06    0.19
  -1  -5  -2    4.80    0.18
  -2  -5  -2   43.75    0.74
  -2  -5  -2   45.05    0.80
  -3  -5  -2    1.70    0.16
  -3  -5  -2    1.56    0.16
  -4  -5  -2    2.51    0.21
  -4  -5  -2    2.66    0.20
  -5  -5  -2    0.10    0.12
  -5  -5  -2    0.00    0.13
  -6  -5  -2    1.82    0.23
  -7  -5  -2    0.32    0.19
   6  -6  -2    2.48    0.26
   5  -6  -2    0.37    0.16
   4  -6  -2   11.16    0.40
   3  -6  -2    8.38    0.33
   3  -6  -2    8.46    0.29
   2  -6  -2   10.69    0.33
   2  -6  -2   10.96    0.35
   1  -6  -2    5.10    0.23
   1  -6  -2    4.75    0.24
   0  -6  -2   40.48    0.72
   0  -6  -2   42.14    0.78
  -1  -6  -2   15.91    0.36
  -2  -6  -2    4.26    0.25
  -2  -6  -2    4.68    0.20
   2   6   2    4.68    0.18
  -3  -6  -2    4.79    0.22
  -3  -6  -2    5.36    0.25
  -4  -6  -2    1.16    0.17
  -4  -6  -2    1.13    0.17
  -5  -6  -2    3.84    0.27
  -5  -6  -2    4.00    0.25
  -6  -6  -2    0.23    0.17
   5  -7  -2    1.08    0.19
   4  -7  -2    4.13    0.28
   3  -7  -2   13.43    0.40
   3  -7  -2   13.51    0.43
   2  -7  -2    3.56    0.23
   2  -7  -2    3.80    0.24
   1  -7  -2   13.20    0.39
   1  -7  -2   13.17    0.40
   0  -7  -2    1.67    0.16
   0  -7  -2    2.25    0.21
  -1  -7  -2    7.62    0.27
  -1  -7  -2    7.72    0.32
  -2  -7  -2    3.12    0.24
  -3  -7  -2    0.09    0.11
  -3  -7  -2    0.00    0.11
  -4  -7  -2    0.50    0.15
  -4  -7  -2    0.52    0.15
  -5  -7  -2    0.16    0.15
  -5  -7  -2    0.15    0.14
  -6  -7  -2    0.81    0.18
  -6  -7  -2    1.09    0.21
   5  -8  -2    0.92    0.20
   4  -8  -2    5.53    0.33
   3  -8  -2    8.19    0.34
   3  -8  -2    7.72    0.36
   2  -8  -2    3.25    0.25
   2  -8  -2    2.88    0.24
   1  -8  -2    2.80    0.24
   1  -8  -2    2.77    0.22
   0  -8  -2   -0.08    0.11
   0  -8  -2   -0.04    0.13
  -1  -8  -2    1.72    0.21
  -2  -8  -2    0.94    0.18
  -3  -8  -2    0.99    0.18
  -4  -8  -2    0.97    0.18
  -5  -8  -2    0.06    0.14
   3  -9  -2    2.35    0.26
   2  -9  -2    1.10    0.20
   2  -9  -2    1.29    0.20
   1  -9  -2    1.63    0.20
   1  -9  -2    1.72    0.22
   0  -9  -2    0.33    0.15
  -1  -9  -2    1.49    0.22
  -2  -9  -2    0.77    0.18
  -3  -9  -2    0.53    0.18
  -4  -9  -2    0.16    0.16
   2 -10  -2    1.25    0.22
   2 -10  -2    1.74    0.24
   1 -10  -2    0.24    0.16
   0 -10  -2    0.12    0.17
  -1 -10  -2    0.08    0.15
  -2 -10  -2    2.95    0.30
  -2  -9   3    0.09    0.18
  -1  -9   3    1.62    0.25
   0  -9   3    1.81    0.25
   1  -9   3    1.87    0.24
  -4  -8   3    0.22    0.17
  -4  -8   3   -0.03    0.16
  -3  -8   3    1.11    0.21
  -2  -8   3    0.76    0.18
  -1  -8   3    1.84    0.24
   0  -8   3    2.19    0.25
   1  -8   3    0.91    0.19
   2  -8   3    3.03    0.25
   2  -8   3    2.88    0.25
   3  -8   3    0.77    0.18
  -5  -7   3   -0.02    0.16
  -5  -7   3    0.13    0.16
  -4  -7   3    4.43    0.30
  -3  -7   3    0.84    0.18
  -2  -7   3    6.39    0.31
  -1  -7   3    1.77    0.21
   0  -7   3    6.92    0.32
   1  -7   3    0.14    0.12
   1  -7   3    0.17    0.13
   2  -7   3   15.64    0.44
   2  -7   3   15.20    0.44
   3  -7   3    3.26    0.26
   4  -7   3    0.10    0.14
   5  -7   3    1.72    0.23
  -6  -6   3    0.93    0.20
  -6  -6   3    1.18    0.23
  -5  -6   3    0.30    0.17
  -5  -6   3    0.30    0.16
  -4  -6   3    0.56    0.16
  -3  -6   3    5.63    0.31
  -2  -6   3   11.76    0.39
  -1  -6   3   32.61    0.70
   0  -6   3    0.61    0.11
   0  -6   3    0.63    0.14
   1  -6   3    0.55    0.13
   1  -6   3    0.61    0.13
   2  -6   3    3.93    0.23
   2  -6   3    3.69    0.22
   3  -6   3   12.55    0.40
   4  -6   3    1.60    0.20
   5  -6   3   -0.04    0.13
  -6  -5   3    1.02    0.22
  -6  -5   3    1.38    0.20
  -5  -5   3    0.37    0.17
  -5  -5   3    0.36    0.16
  -4  -5   3    1.68    0.19
  -3  -5   3    5.67    0.27
  -2  -5   3    5.55    0.27
  -1  -5   3    8.21    0.31
  -1  -5   3    8.16    0.22
   0  -5   3    6.97    0.23
   0  -5   3    8.14    0.30
   1  -5   3    1.51    0.14
   1  -5   3    1.81    0.16
   2  -5   3    6.29    0.25
   2  -5   3    6.54    0.26
   3  -5   3   18.91    0.48
   4  -5   3    4.71    0.26
   5  -5   3    2.35    0.23
   6  -5   3    1.70    0.21
  -7  -4   3    1.41    0.25
  -6  -4   3    0.66    0.16
  -6  -4   3    0.93    0.22
  -5  -4   3    1.39    0.20
  -5  -4   3    1.08    0.17
  -4  -4   3    2.94    0.22
  -3  -4   3    5.71    0.27
  -1  -4   3   13.02    0.35
  -1  -4   3   13.11    0.26
   0  -4   3   14.69    0.31
   0  -4   3   14.98    0.36
   1  -4   3    0.70    0.10
   1  -4   3    0.86    0.11
   2  -4   3    0.04    0.09
   2  -4   3   -0.02    0.07
   3  -4   3   18.57    0.45
   4  -4   3   11.53    0.36
   5  -4   3    6.83    0.31
   6  -4   3    2.92    0.26
   7  -4   3    2.43    0.26
  -7  -3   3    1.95    0.28
  -6  -3   3    1.42    0.23
  -6  -3   3    1.54    0.19
  -5  -3   3   21.43    0.57
  -5  -3   3   20.49    0.51
  -4  -3   3    0.25    0.12
  -3  -3   3    6.18    0.25
  -2  -3   3    8.93    0.27
  -1  -3   3   18.49    0.31
  -1  -3   3   18.67    0.40
   0  -3   3   53.45    0.85
   0  -3   3   52.78    0.79
   1  -3   3    1.87    0.12
   1  -3   3    1.79    0.13
   2  -3   3   23.00    0.46
   3  -3   3   16.31    0.40
   4  -3   3   19.82    0.48
  -5   3  -3    1.82    0.21
   5  -3   3    1.98    0.19
  -6   3  -3    0.83    0.18
   6  -3   3    0.63    0.16
  -7   3  -3    0.21    0.20
   7  -3   3    0.48    0.16
  -7  -2   3    0.01    0.17
  -6  -2   3    1.50    0.22
  -5  -2   3    5.84    0.30
  -5  -2   3    5.66    0.26
  -4  -2   3    6.56    0.25
  -3  -2   3   21.49    0.45
  -2  -2   3  101.56    1.49
  -1  -2   3   12.06    0.21
   0  -2   3   84.11    1.17
   1  -2   3  259.06    3.45
   2  -2   3   30.21    0.54
   2  -2   3   29.77    0.48
   3  -2   3   29.77    0.45
  -4   2  -3    5.25    0.25
   4  -2   3    5.30    0.24
  -5   2  -3    1.31    0.19
   5  -2   3    1.34    0.16
  -6   2  -3    0.06    0.16
   6  -2   3    0.23    0.13
  -7   2  -3    0.80    0.21
   7  -2   3    1.04    0.18
  -8  -1   3   -0.15    0.19
  -7  -1   3    0.45    0.19
  -6  -1   3    1.05    0.19
  -5  -1   3    1.26    0.19
  -5  -1   3    0.97    0.13
  -4  -1   3    0.06    0.09
  -4  -1   3    0.14    0.11
   3   1  -3   52.83    0.76
  -3  -1   3   52.60    0.85
  -2  -1   3   49.51    0.69
  -2  -1   3   49.36    0.78
  -1  -1   3   47.49    0.67
   0  -1   3   99.19    1.35
   1  -1   3   34.23    0.54
   1  -1   3   34.06    0.52
   2  -1   3    6.75    0.15
  -3   1  -3   44.17    0.77
  -4   1  -3   15.04    0.41
   4  -1   3   14.84    0.38
  -5   1  -3    6.33    0.29
   5  -1   3    6.13    0.26
  -6   1  -3    0.23    0.16
   6  -1   3    0.23    0.12
  -7   1  -3   -0.22    0.17
   7  -1   3   -0.21    0.11
  -8   0   3    0.63    0.22
  -7   0   3    0.54    0.20
  -6   0   3    6.20    0.33
   5   0  -3    2.89    0.17
  -5   0   3    2.96    0.17
  -5   0   3    2.81    0.23
   4   0  -3    3.47    0.16
  -4   0   3    3.06    0.21
  -4   0   3    2.97    0.16
  -3   0   3   39.36    0.65
   2   0  -3   96.36    1.33
  -2   0   3   96.78    1.38
  -1   0   3   46.19    0.66
   0   0   3   11.05    0.22
  -3   0  -3    8.56    0.26
   3   0   3    8.45    0.24
  -4   0  -3   17.85    0.44
   4   0   3   18.10    0.40
  -5   0  -3    3.17    0.24
   5   0   3    3.00    0.20
  -6   0  -3   20.35    0.56
   6   0   3   20.45    0.50
  -7   0  -3    0.35    0.19
   7   0   3    0.92    0.17
  -8   0  -3    2.24    0.30
  -8   1   3    1.17    0.24
  -7   1   3    0.90    0.21
   6  -1  -3   17.07    0.44
  -6   1   3   16.32    0.49
   5  -1  -3   17.62    0.42
  -5   1   3   16.87    0.46
   4  -1  -3    3.26    0.17
  -4   1   3    3.75    0.16
  -4   1   3    3.51    0.21
   3  -1  -3   32.96    0.57
  -3   1   3   34.22    0.60
   1  -1  -3   46.98    0.70
  -1  -1  -3   39.78    0.61
   1   1   3   38.68    0.59
  -2  -1  -3    1.90    0.10
  -3  -1  -3   17.51    0.39
  -3  -1  -3   17.73    0.30
   3   1   3   16.91    0.35
   4   1   3   21.01    0.43
  -5  -1  -3    4.76    0.26
   5   1   3    4.69    0.21
  -6  -1  -3   11.43    0.42
   6   1   3   11.76    0.36
  -7  -1  -3    1.04    0.22
   7   1   3    0.48    0.14
  -8  -1  -3    0.20    0.20
   7  -2  -3    0.48    0.16
  -7   2   3    0.42    0.19
   6  -2  -3    1.24    0.17
  -6   2   3    1.27    0.20
   5  -2  -3   12.90    0.37
  -5   2   3   13.06    0.39
   4  -2  -3    6.57    0.24
  -4   2   3    6.03    0.23
   3  -2  -3    6.71    0.23
  -3   2   3    6.84    0.22
   2  -2  -3   37.78    0.62
  -2   2   3   37.19    0.59
  -1  -2  -3   12.05    0.26
  -1  -2  -3   12.31    0.24
   1   2   3   12.71    0.25
  -2  -2  -3   34.53    0.55
  -3  -2  -3    5.08    0.21
  -3  -2  -3    5.02    0.16
   3   2   3    5.05    0.18
  -4  -2  -3   13.39    0.38
  -4  -2  -3   13.36    0.28
   4   2   3   12.82    0.31
  -5  -2  -3    3.54    0.24
   5   2   3    3.43    0.19
  -6  -2  -3    0.60    0.18
   6   2   3    0.78    0.14
  -7  -2  -3    0.31    0.18
  -8  -2  -3   -0.08    0.19
   7  -3  -3    0.17    0.15
  -7   3   3   -0.05    0.16
   6  -3  -3    3.61    0.26
  -6   3   3    3.71    0.27
   5  -3  -3    1.57    0.17
  -5   3   3    1.65    0.18
   4  -3  -3    5.78    0.25
  -4   3   3    5.58    0.23
   3  -3  -3    6.74    0.24
  -3   3   3    6.17    0.20
   2  -3  -3    0.48    0.09
  -2   3   3    0.59    0.07
   1  -3  -3    1.95    0.12
   1  -3  -3    2.16    0.13
   0  -3  -3   53.49    0.81
  -1  -3  -3  102.20    1.42
  -1  -3  -3  100.00    1.46
  -2  -3  -3   46.19    0.75
  -2  -3  -3   46.69    0.75
  -3  -3  -3   66.10    0.99
  -3  -3  -3   63.27    1.03
   3   3   3   63.37    0.95
  -4  -3  -3   11.63    0.35
  -4  -3  -3   11.36    0.29
   4   3   3   11.41    0.28
  -5  -3  -3    0.17    0.14
   5   3   3    0.27    0.10
  -6  -3  -3   -0.12    0.15
  -7  -3  -3    1.23    0.23
   7  -4  -3    0.57    0.18
   6  -4  -3    0.50    0.15
   5  -4  -3    3.30    0.23
  -5   4   3    2.89    0.21
   4  -4  -3    6.21    0.27
  -4   4   3    6.35    0.23
  -3   4   3   12.75    0.28
   2  -4  -3    3.37    0.16
  -2   4   3    3.20    0.11
   1  -4  -3   18.41    0.39
   1  -4  -3   18.03    0.39
   0  -4  -3   21.53    0.43
   0  -4  -3   21.92    0.42
  -1  -4  -3   37.38    0.65
  -1  -4  -3   37.43    0.58
   1   4   3   37.30    0.61
  -2  -4  -3   10.05    0.26
  -2  -4  -3   10.14    0.29
  -3  -4  -3   27.45    0.54
  -3  -4  -3   28.31    0.56
   3   4   3   27.91    0.48
  -4  -4  -3    2.39    0.20
  -4  -4  -3    2.22    0.17
   4   4   3    2.46    0.15
  -5  -4  -3    4.32    0.21
  -5  -4  -3    3.91    0.26
  -6  -4  -3    0.18    0.16
  -7  -4  -3    0.34    0.20
   7  -5  -3    0.10    0.17
   6  -5  -3    3.15    0.27
   5  -5  -3    4.51    0.27
   4  -5  -3    7.74    0.31
   3  -5  -3   17.33    0.45
   3  -5  -3   17.48    0.40
   2  -5  -3    9.73    0.29
   2  -5  -3    9.58    0.31
   1  -5  -3    8.21    0.27
   1  -5  -3    8.76    0.28
   0  -5  -3    6.01    0.22
   0  -5  -3    6.20    0.24
  -1  -5  -3   10.24    0.23
   1   5   3   10.48    0.27
  -2  -5  -3    0.93    0.11
  -2  -5  -3    1.02    0.13
   2   5   3    1.20    0.11
  -3  -5  -3    2.87    0.18
  -3  -5  -3    2.60    0.19
   3   5   3    2.49    0.16
  -4  -5  -3    2.29    0.19
  -4  -5  -3    2.74    0.20
  -5  -5  -3    2.58    0.23
  -5  -5  -3    2.80    0.21
  -6  -5  -3    1.16    0.21
  -7  -5  -3    0.30    0.19
   6  -6  -3    0.59    0.19
   5  -6  -3    3.81    0.29
   4  -6  -3    4.79    0.27
   3  -6  -3   13.28    0.40
   3  -6  -3   13.12    0.36
   2  -6  -3    8.15    0.31
   2  -6  -3    9.09    0.30
   1  -6  -3   23.72    0.52
   1  -6  -3   23.13    0.53
   0  -6  -3   18.47    0.43
   0  -6  -3   18.83    0.47
   1   6   3   15.20    0.36
  -2  -6  -3    4.55    0.25
  -2  -6  -3    4.55    0.19
   2   6   3    4.70    0.20
  -3  -6  -3    0.13    0.11
  -3  -6  -3    0.15    0.12
  -4  -6  -3    2.27    0.21
  -4  -6  -3    2.37    0.20
  -5  -6  -3    0.20    0.13
  -5  -6  -3   -0.06    0.13
  -6  -6  -3    0.49    0.18
   5  -7  -3    1.48    0.22
   4  -7  -3    3.95    0.27
   3  -7  -3    0.03    0.13
   3  -7  -3    0.27    0.13
   2  -7  -3    2.17    0.20
   2  -7  -3    2.08    0.19
   1  -7  -3    0.16    0.11
   1  -7  -3    0.19    0.12
   0  -7  -3   16.28    0.45
   0  -7  -3   16.94    0.43
  -1  -7  -3   14.46    0.43
   1   7   3   14.29    0.38
  -2  -7  -3    1.84    0.19
  -3  -7  -3    0.14    0.13
  -4  -7  -3    3.02    0.25
  -4  -7  -3    2.96    0.23
  -5  -7  -3    1.57    0.21
  -5  -7  -3    1.61    0.21
  -6  -7  -3    1.44    0.23
   5  -8  -3    1.36    0.22
   4  -8  -3    1.98    0.24
   3  -8  -3    0.65    0.17
   3  -8  -3    0.34    0.14
   2  -8  -3    8.79    0.37
   2  -8  -3    8.46    0.35
   1  -8  -3    0.39    0.13
   1  -8  -3    0.13    0.13
   0  -8  -3    3.80    0.27
   0  -8  -3    3.99    0.23
  -1  -8  -3    0.33    0.14
  -2  -8  -3    2.18    0.23
  -3  -8  -3    1.57    0.21
  -4  -8  -3    0.15    0.14
  -5  -8  -3    0.42    0.16
   4  -9  -3    2.18    0.26
   3  -9  -3    1.34    0.22
   2  -9  -3    2.14    0.24
   2  -9  -3    1.91    0.23
   1  -9  -3    0.38    0.17
   1  -9  -3    0.74    0.17
   0  -9  -3    0.19    0.14
   0  -9  -3    0.15    0.13
  -1  -9  -3    0.55    0.18
  -2  -9  -3    0.28    0.16
  -3  -9  -3    0.46    0.16
  -4  -9  -3    0.80    0.20
   2 -10  -3   -0.02    0.16
   2 -10  -3   -0.03    0.17
   1 -10  -3    0.67    0.20
   0 -10  -3    0.59    0.19
  -1 -10  -3    2.52    0.27
  -2 -10  -3    0.31    0.18
  -3  -8   4    0.22    0.17
  -2  -8   4    0.46    0.17
  -1  -8   4    3.29    0.29
   0  -8   4    1.68    0.23
   1  -8   4    3.01    0.27
   3  -8   4    0.44    0.16
  -5  -7   4    1.82    0.25
  -5  -7   4    1.75    0.25
  -4  -7   4    0.36    0.17
  -3  -7   4    1.59    0.22
  -2  -7   4    0.49    0.17
  -1  -7   4    8.08    0.36
   0  -7   4    0.96    0.18
   1  -7   4    5.74    0.30
   1  -7   4    5.94    0.27
   2  -7   4    1.16    0.18
   2  -7   4    1.68    0.20
   3  -7   4    1.11    0.18
   4  -7   4    3.17    0.28
  -5  -6   4    0.63    0.18
  -5  -6   4    0.37    0.17
  -4  -6   4    3.51    0.28
  -3  -6   4    3.98    0.28
  -2  -6   4    4.33    0.28
  -1  -6   4    0.24    0.12
   0  -6   4   -0.17    0.11
   0  -6   4   -0.09    0.08
   1  -6   4    6.71    0.27
   1  -6   4    6.82    0.30
   2  -6   4   15.64    0.43
   2  -6   4   15.61    0.43
   3  -6   4    3.77    0.24
   4  -6   4    3.75    0.26
   5  -6   4    3.11    0.28
  -6  -5   4   -0.09    0.18
  -6  -5   4    0.40    0.18
  -5  -5   4    0.18    0.15
  -5  -5   4    0.25    0.16
  -4  -5   4    2.23    0.22
  -3  -5   4    1.52    0.19
  -2  -5   4    8.64    0.34
  -1  -5   4    4.42    0.24
   0  -5   4   30.37    0.63
   0  -5   4   30.56    0.56
   1  -5   4    4.17    0.22
   1  -5   4    4.42    0.24
   2  -5   4   15.19    0.39
   2  -5   4   15.55    0.41
   3  -5   4   -0.09    0.10
   4  -5   4    6.71    0.31
   5  -5   4    3.76    0.26
   6  -5   4   -0.06    0.14
  -7  -4   4    0.57    0.23
  -6  -4   4    1.19    0.19
  -6  -4   4    1.60    0.25
  -5  -4   4    0.67    0.17
  -5  -4   4    0.37    0.16
  -4  -4   4    5.17    0.26
  -3  -4   4    1.51    0.18
  -1  -4   4   10.02    0.33
  -1  -4   4   10.64    0.24
   0  -4   4    4.45    0.22
   0  -4   4    3.89    0.17
   1  -4   4   15.20    0.37
   1  -4   4   14.96    0.35
   2  -4   4   13.67    0.34
   2  -4   4   13.86    0.37
   3  -4   4    3.74    0.22
   4  -4   4    0.84    0.15
   5  -4   4    5.04    0.28
   6  -4   4    4.43    0.28
  -7  -3   4    0.52    0.20
  -6  -3   4    5.74    0.31
  -6  -3   4    5.61    0.36
  -5  -3   4    0.18    0.14
  -5  -3   4   -0.03    0.12
  -4  -3   4    9.24    0.33
  -3  -3   4    0.09    0.11
  -2  -3   4   12.69    0.35
  -2  -3   4   12.66    0.21
  -1  -3   4   26.81    0.43
  -1  -3   4   27.31    0.54
   0  -3   4    6.53    0.19
   0  -3   4    6.42    0.22
   1  -3   4   23.60    0.46
   1  -3   4   24.42    0.47
   2  -3   4   35.58    0.60
   2  -3   4   34.59    0.64
   3  -3   4    1.71    0.16
   4  -3   4    0.20    0.10
   5  -3   4    4.48    0.26
   6  -3   4    7.61    0.34
   7  -3   4    2.74    0.27
  -7  -2   4    0.24    0.18
  -6  -2   4    0.18    0.16
  -5  -2   4   16.13    0.43
  -5  -2   4   15.58    0.48
  -4  -2   4   10.66    0.34
  -3  -2   4    9.53    0.30
  -3  -2   4    9.60    0.18
  -2  -2   4    0.13    0.05
  -2  -2   4    0.03    0.08
  -1  -2   4   18.59    0.32
   0  -2   4    9.54    0.22
   0  -2   4    9.42    0.25
   1  -2   4   32.67    0.55
   1  -2   4   32.77    0.55
   2  -2   4   49.44    0.81
   3  -2   4    9.19    0.20
   4  -2   4    2.10    0.18
  -5   2  -4    8.09    0.34
   5  -2   4    8.22    0.31
  -6   2  -4    2.80    0.27
   6  -2   4    3.04    0.25
  -7   2  -4    1.95    0.27
   7  -2   4    2.07    0.23
  -7  -1   4    1.06    0.22
  -6  -1   4    0.36    0.17
  -5  -1   4    0.24    0.14
  -5  -1   4    0.27    0.11
  -4  -1   4    1.56    0.15
  -3  -1   4   34.45    0.53
  -3  -1   4   35.12    0.63
  -2  -1   4   12.67    0.30
  -2  -1   4   12.36    0.24
  -1  -1   4   86.85    1.20
   0  -1   4   11.41    0.24
   1  -1   4   29.59    0.50
   2  -1   4  142.19    1.95
   2  -1   4  142.21    1.99
  -3   1  -4   17.25    0.42
   3  -1   4   17.44    0.29
   3  -1   4   17.45    0.40
  -4   1  -4    4.94    0.25
   4  -1   4    4.42    0.23
  -5   1  -4    4.78    0.27
   5  -1   4    5.03    0.25
  -6   1  -4    2.30    0.25
   6  -1   4    1.76    0.20
  -7   1  -4    1.92    0.25
   7  -1   4    1.99    0.22
  -7   0   4    0.87    0.21
  -6   0   4    0.01    0.15
   5   0  -4    1.80    0.15
  -5   0   4    2.09    0.17
  -5   0   4    2.01    0.21
   4   0  -4   39.04    0.65
  -4   0   4   38.97    0.69
  -3   0   4   22.64    0.44
  -2   0   4   19.17    0.38
  -2   0   4   19.13    0.34
  -1   0   4   18.81    0.33
   0   0   4   22.81    0.39
   1   0   4    2.37    0.14
   3   0   4   41.91    0.71
   4   0   4    3.64    0.20
  -5   0  -4   26.34    0.63
   5   0   4   28.50    0.59
  -6   0  -4    0.50    0.17
   6   0   4    0.53    0.14
  -7   0  -4    2.65    0.29
   7   0   4    2.75    0.24
  -7   1   4    3.30    0.31
   6  -1  -4    1.71    0.18
  -6   1   4    1.55    0.21
   5  -1  -4    4.79    0.22
  -5   1   4    4.41    0.21
  -5   1   4    5.07    0.28
   4  -1  -4   24.29    0.49
  -4   1   4   24.12    0.53
  -4   1   4   24.81    0.48
   3  -1  -4   33.75    0.58
  -1   1   4   62.22    0.91
   0   1   4    0.35    0.07
  -2  -1  -4    1.57    0.12
   2   1   4    1.81    0.12
  -3  -1  -4    8.27    0.26
   3   1   4    7.99    0.24
   4   1   4    3.93    0.21
  -5  -1  -4   11.14    0.38
   5   1   4   10.29    0.32
  -6  -1  -4    3.58    0.29
   6   1   4    3.69    0.22
  -7  -1  -4    1.73    0.25
   7   1   4    1.71    0.20
  -8  -1  -4    1.46    0.26
  -7   2   4    1.73    0.25
   6  -2  -4    8.29    0.33
  -6   2   4    8.41    0.36
   5  -2  -4    3.20    0.21
  -5   2   4    3.39    0.22
   4  -2  -4    5.70    0.23
  -4   2   4    5.45    0.24
   3  -2  -4   33.67    0.61
  -3   2   4   34.66    0.61
   2  -2  -4    3.11    0.15
  -1  -2  -4   23.40    0.41
  -1  -2  -4   23.75    0.42
  -2  -2  -4   53.89    0.82
  -2  -2  -4   55.10    0.86
   2   2   4   53.49    0.83
  -3  -2  -4    9.60    0.29
  -3  -2  -4    9.09    0.22
   3   2   4    9.39    0.26
  -4  -2  -4    8.21    0.30
  -4  -2  -4    8.13    0.21
   4   2   4    8.28    0.27
  -5  -2  -4    8.63    0.34
   5   2   4    8.84    0.28
  -6  -2  -4    4.10    0.29
   6   2   4    4.25    0.23
  -7  -2  -4    0.36    0.19
  -8  -2  -4    0.47    0.22
   7  -3  -4    1.26    0.20
  -7   3   4    1.02    0.22
   6  -3  -4    0.80    0.17
  -6   3   4    0.75    0.17
   5  -3  -4    0.05    0.11
  -5   3   4   -0.02    0.11
   4  -3  -4    2.71    0.20
  -4   3   4    2.39    0.17
   3  -3  -4    1.89    0.16
  -3   3   4    2.00    0.14
   2  -3  -4   11.07    0.29
  -2   3   4   11.24    0.24
   1  -3  -4    2.89    0.14
   0   3   4   57.80    0.88
  -1  -3  -4  258.70    3.50
  -1  -3  -4  252.03    3.52
   1   3   4  262.33    3.44
  -2  -3  -4   90.80    1.35
  -2  -3  -4   91.16    1.34
   2   3   4   91.00    1.31
  -3  -3  -4   14.18    0.36
  -3  -3  -4   13.91    0.32
   3   3   4   13.79    0.32
  -4  -3  -4    0.85    0.11
  -4  -3  -4    0.61    0.14
   4   3   4    1.01    0.12
  -5  -3  -4    1.36    0.19
   5   3   4    1.61    0.15
  -6  -3  -4    2.11    0.23
  -7  -3  -4    0.67    0.22
   7  -4  -4    1.34    0.22
   6  -4  -4    1.44    0.21
   5  -4  -4    0.77    0.15
  -5   4   4    0.69    0.15
   4  -4  -4    0.93    0.15
  -4   4   4    1.22    0.14
   3  -4  -4    6.63    0.26
  -3   4   4    6.49    0.20
   2  -4  -4   34.19    0.62
  -2   4   4   34.45    0.52
   1  -4  -4    2.57    0.16
   1  -4  -4    2.54    0.17
   0  -4  -4   25.39    0.48
  -1  -4  -4   21.60    0.44
  -1  -4  -4   20.70    0.37
   1   4   4   21.03    0.41
  -2  -4  -4  128.59    1.85
  -2  -4  -4  129.19    1.88
   2   4   4  128.58    1.80
  -3  -4  -4   12.48    0.34
  -3  -4  -4   12.51    0.33
   3   4   4   12.71    0.30
  -4  -4  -4    7.81    0.31
  -4  -4  -4    8.28    0.28
   4   4   4    8.72    0.26
  -5  -4  -4    0.43    0.15
  -5  -4  -4    0.39    0.11
  -6  -4  -4    0.92    0.20
  -7  -4  -4    1.04    0.22
   7  -5  -4    0.27    0.18
   6  -5  -4    1.96    0.23
   5  -5  -4    0.64    0.16
   4  -5  -4    6.62    0.30
   3  -5  -4   11.51    0.36
   2  -5  -4   40.92    0.76
   2  -5  -4   40.33    0.73
   1  -5  -4   33.53    0.63
   1  -5  -4   32.23    0.63
   0  -5  -4    6.32    0.24
   0  -5  -4    6.59    0.24
  -1  -5  -4    0.08    0.08
  -1  -5  -4    0.05    0.06
   1   5   4    0.14    0.09
  -2  -5  -4    4.00    0.18
  -2  -5  -4    3.76    0.20
   2   5   4    3.93    0.19
  -3  -5  -4    4.93    0.23
  -3  -5  -4    5.47    0.25
   3   5   4    5.59    0.22
  -4  -5  -4    0.22    0.11
  -4  -5  -4    0.24    0.12
  -5  -5  -4    1.09    0.15
  -5  -5  -4    0.63    0.17
  -6  -5  -4    1.08    0.21
  -7  -5  -4    0.14    0.19
   6  -6  -4    0.94    0.20
   5  -6  -4    0.55    0.16
   4  -6  -4    8.86    0.36
   3  -6  -4   11.98    0.35
   3  -6  -4   12.23    0.40
   2  -6  -4   15.76    0.43
   2  -6  -4   15.48    0.41
   1  -6  -4   20.46    0.49
   1  -6  -4   21.40    0.50
   0  -6  -4    6.37    0.26
   0  -6  -4    5.95    0.26
   1   6   4    0.61    0.12
  -2  -6  -4   -0.02    0.09
  -2  -6  -4   -0.02    0.11
   2   6   4    0.02    0.10
  -3  -6  -4    3.49    0.23
  -3  -6  -4    3.44    0.20
   3   6   4    3.22    0.19
  -4  -6  -4    0.46    0.13
  -4  -6  -4    0.15    0.12
  -5  -6  -4    2.80    0.23
  -5  -6  -4    2.26    0.24
  -6  -6  -4    0.49    0.18
   5  -7  -4    0.80    0.18
   4  -7  -4    0.01    0.13
   3  -7  -4    0.08    0.12
   3  -7  -4    0.11    0.13
   2  -7  -4    0.45    0.13
   2  -7  -4    0.54    0.14
   1  -7  -4   11.33    0.37
   1  -7  -4   11.59    0.38
   0  -7  -4   12.62    0.40
   0  -7  -4   12.48    0.37
  -1  -7  -4    2.65    0.22
   1   7   4    2.33    0.19
  -2  -7  -4    0.54    0.14
   2   7   4    0.29    0.11
  -3  -7  -4   10.65    0.38
  -4  -7  -4    1.84    0.19
  -4  -7  -4    1.66    0.20
  -5  -7  -4    0.89    0.18
  -5  -7  -4    1.13    0.19
  -6  -7  -4   -0.04    0.17
   5  -8  -4    1.69    0.24
   4  -8  -4    0.25    0.16
   3  -8  -4    8.79    0.38
   3  -8  -4    8.77    0.35
   2  -8  -4    2.13    0.22
   2  -8  -4    2.40    0.23
   1  -8  -4    1.63    0.19
   1  -8  -4    1.33    0.19
   0  -8  -4   -0.11    0.10
   0  -8  -4    0.19    0.13
  -1  -8  -4    4.19    0.27
   1   8   4    4.22    0.25
  -2  -8  -4    2.75    0.25
  -3  -8  -4    1.33    0.20
  -4  -8  -4    1.74    0.22
  -5  -8  -4    0.20    0.15
   4  -9  -4    0.94    0.22
   3  -9  -4    2.20    0.26
   3  -9  -4    1.85    0.23
   2  -9  -4    3.44    0.29
   2  -9  -4    2.96    0.27
   1  -9  -4    0.65    0.17
   1  -9  -4    0.25    0.15
   0  -9  -4    1.71    0.20
   0  -9  -4    1.73    0.23
  -1  -9  -4    0.16    0.14
  -2  -9  -4    0.83    0.18
  -3  -9  -4    1.48    0.21
  -4  -9  -4    0.49    0.18
   2 -10  -4    3.16    0.30
   2 -10  -4    3.24    0.30
   1 -10  -4    0.87    0.20
   1 -10  -4    0.92    0.21
   0 -10  -4    1.97    0.26
  -1 -10  -4    0.24    0.17
  -2 -10  -4    0.20    0.17
  -3 -10  -4    0.34    0.16
  -2  -8   5    4.84    0.36
  -1  -8   5    1.58    0.24
   0  -8   5    4.08    0.32
   1  -8   5    2.21    0.26
  -4  -7   5    1.14    0.23
  -3  -7   5    0.30    0.17
  -2  -7   5    3.52    0.30
  -1  -7   5    0.61    0.18
   0  -7   5    1.23    0.20
   1  -7   5    1.89    0.21
   2  -7   5    2.15    0.22
   2  -7   5    2.00    0.22
   3  -7   5    3.30    0.27
   4  -7   5    2.59    0.26
  -5  -6   5    2.38    0.27
  -4  -6   5    0.69    0.18
  -3  -6   5    0.13    0.13
  -2  -6   5    0.87    0.18
  -1  -6   5    0.11    0.12
   0  -6   5    1.13    0.17
   1  -6   5    4.35    0.23
   1  -6   5    4.03    0.26
   2  -6   5    5.14    0.28
   2  -6   5    4.95    0.25
   3  -6   5    9.15    0.35
   4  -6   5    4.51    0.28
   5  -6   5    3.53    0.29
  -6  -5   5    1.15    0.21
  -6  -5   5    1.18    0.25
  -5  -5   5    0.91    0.18
  -4  -5   5   -0.03    0.12
  -3  -5   5    8.60    0.36
  -2  -5   5    2.33    0.22
  -1  -5   5   19.96    0.52
   0  -5   5    5.37    0.27
   0  -5   5    4.97    0.21
   1  -5   5   10.76    0.32
   1  -5   5   11.75    0.36
   2  -5   5    0.73    0.14
   2  -5   5    0.54    0.12
   3  -5   5   24.18    0.57
   4  -5   5    7.71    0.34
   5  -5   5   -0.03    0.13
  -6  -4   5   -0.23    0.13
  -6  -4   5    0.08    0.17
  -5  -4   5    1.77    0.22
  -4  -4   5    0.16    0.14
  -3  -4   5    0.73    0.15
  -2  -4   5    7.33    0.29
  -1  -4   5   25.03    0.56
  -1  -4   5   23.98    0.43
   0  -4   5   77.65    1.26
   0  -4   5   77.95    1.16
   1  -4   5   13.43    0.35
   1  -4   5   13.61    0.36
   2  -4   5    3.85    0.21
   2  -4   5    3.79    0.21
   3  -4   5    2.21    0.19
   4  -4   5    8.81    0.34
   5  -4   5    0.46    0.14
   6  -4   5    0.84    0.17
  -7  -3   5    0.12    0.19
  -6  -3   5   -0.11    0.15
  -6  -3   5    0.19    0.16
  -5  -3   5    4.13    0.27
  -4  -3   5    2.20    0.20
  -3  -3   5    1.47    0.17
  -2  -3   5   19.11    0.32
  -1  -3   5   32.75    0.53
  -1  -3   5   32.53    0.63
   0  -3   5   38.63    0.64
   0  -3   5   38.21    0.69
   1  -3   5   16.84    0.38
   1  -3   5   16.45    0.38
   2  -3   5    1.16    0.14
   2  -3   5    1.49    0.13
   3  -3   5    1.37    0.16
   4  -3   5   12.35    0.38
   5  -3   5    3.47    0.26
   6  -3   5    1.27    0.19
   7  -3   5    1.79    0.24
  -7  -2   5    1.16    0.24
  -6  -2   5    4.95    0.33
  -6  -2   5    3.97    0.26
  -5  -2   5    3.89    0.25
  -4  -2   5    2.56    0.20
  -3  -2   5    2.62    0.19
  -2  -2   5   17.10    0.41
  -2  -2   5   16.85    0.30
  -1  -2   5    1.59    0.14
  -1  -2   5    1.54    0.10
   0  -2   5   26.21    0.51
   0  -2   5   26.49    0.46
   1  -2   5   27.32    0.51
   1  -2   5   27.16    0.50
   2  -2   5    8.51    0.23
   2  -2   5    7.88    0.26
   3  -2   5    0.17    0.10
   4  -2   5   15.12    0.41
   5  -2   5    7.69    0.32
   6  -2   5    5.10    0.29
  -7   2  -5    1.87    0.27
   7  -2   5    1.46    0.21
  -7  -1   5    0.08    0.18
  -6  -1   5    1.77    0.23
  -5  -1   5    0.17    0.11
  -5  -1   5    0.21    0.14
  -4  -1   5   44.31    0.81
  -3  -1   5    7.49    0.26
  -3  -1   5    7.25    0.20
  -2  -1   5   34.03    0.62
  -2  -1   5   33.52    0.53
  -1  -1   5   17.60    0.33
   0  -1   5    5.29    0.19
   0  -1   5    5.25    0.18
   1  -1   5   68.95    1.04
   1  -1   5   69.25    1.04
   2  -1   5    0.08    0.08
   3  -1   5    3.40    0.13
  -4   1  -5    4.58    0.26
   4  -1   5    4.97    0.25
  -5   1  -5   20.66    0.55
   5  -1   5   21.13    0.51
  -6   1  -5    3.56    0.30
   6  -1   5    3.72    0.24
  -7   1  -5    1.65    0.25
   7  -1   5    1.25    0.20
  -7   0   5    1.06    0.22
  -6   0   5    1.07    0.20
  -5   0   5    7.32    0.28
  -5   0   5    7.69    0.33
   4   0  -5    1.12    0.12
  -4   0   5    1.35    0.15
  -3   0   5   12.11    0.32
  -3   0   5   11.96    0.28
  -2   0   5   21.96    0.40
  -2   0   5   21.97    0.44
  -1   0   5  113.67    1.58
   0   0   5    2.48    0.14
   1   0   5   14.38    0.32
   3   0   5   13.93    0.27
   3   0   5   14.76    0.36
   4   0   5   30.39    0.61
  -5   0  -5    0.64    0.17
   5   0   5    0.57    0.13
  -6   0  -5    0.08    0.16
   6   0   5    0.21    0.13
  -7   0  -5    0.30    0.19
   7   0   5   -0.15    0.12
  -7   1   5   -0.17    0.15
  -6   1   5    1.56    0.22
   5  -1  -5    5.33    0.23
  -5   1   5    4.93    0.27
  -5   1   5    5.11    0.23
   4  -1  -5    6.46    0.24
  -4   1   5    6.19    0.24
   3  -1  -5    2.93    0.16
  -3   1   5    2.75    0.16
  -2   1   5   69.48    1.03
  -1   1   5   58.68    0.88
   0   1   5    7.36    0.21
   2   1   5   18.53    0.38
  -3  -1  -5    3.32    0.20
   3   1   5    3.38    0.19
   4   1   5   11.61    0.33
  -5  -1  -5    9.82    0.37
   5   1   5    9.17    0.32
  -6  -1  -5    5.94    0.33
   6   1   5    6.31    0.28
  -7  -1  -5    0.06    0.17
   7   1   5    0.21    0.14
  -7   2   5    1.36    0.23
   6  -2  -5    2.40    0.21
  -6   2   5    2.43    0.24
   5  -2  -5   13.05    0.38
  -5   2   5   13.25    0.40
  -5   2   5   13.15    0.35
   4  -2  -5    6.75    0.25
  -4   2   5    6.46    0.26
   3  -2  -5    0.24    0.09
   2  -2  -5    3.25    0.17
  -1   2   5   38.92    0.65
   1   2   5   65.93    0.99
  -2  -2  -5    6.16    0.21
   2   2   5    6.35    0.22
  -3  -2  -5    4.18    0.21
   3   2   5    4.47    0.20
  -4  -2  -5    5.19    0.26
   4   2   5    5.62    0.23
  -5  -2  -5   10.24    0.38
   5   2   5   10.97    0.33
  -6  -2  -5    0.41    0.18
   6   2   5    0.56    0.14
  -7  -2  -5    2.79    0.29
   7  -3  -5    1.16    0.20
  -7   3   5    0.68    0.21
   6  -3  -5    0.29    0.14
  -6   3   5    0.70    0.17
   5  -3  -5   14.19    0.42
  -5   3   5   14.13    0.40
   4  -3  -5   11.36    0.35
  -4   3   5   11.10    0.32
   3  -3  -5    1.91    0.16
  -3   3   5    1.89    0.14
   2  -3  -5    2.95    0.18
   0   3   5   75.40    1.13
  -1  -3  -5   11.45    0.29
   1   3   5   11.31    0.29
  -2  -3  -5    3.00    0.17
  -2  -3  -5    2.92    0.16
   2   3   5    2.77    0.18
  -3  -3  -5    3.22    0.17
  -3  -3  -5    3.19    0.19
   3   3   5    3.35    0.19
  -4  -3  -5    7.51    0.30
  -4  -3  -5    7.66    0.24
   4   3   5    7.06    0.26
  -5  -3  -5    4.80    0.28
   5   3   5    4.83    0.23
  -6  -3  -5    0.18    0.16
   6   3   5    0.15    0.12
  -7  -3  -5    3.41    0.32
   7  -4  -5    0.23    0.18
   6  -4  -5    0.48    0.16
   5  -4  -5    0.28    0.14
   4  -4  -5    9.59    0.34
  -4   4   5    9.61    0.29
   3  -4  -5    7.19    0.27
  -3   4   5    7.15    0.21
  -2   4   5    2.96    0.12
   1  -4  -5   21.63    0.46
   1  -4  -5   21.46    0.45
   0   4   5    2.82    0.16
  -1  -4  -5  164.25    2.36
   1   4   5  166.51    2.30
  -2  -4  -5   14.00    0.33
  -2  -4  -5   13.74    0.35
   2   4   5   13.93    0.34
  -3  -4  -5   10.75    0.31
  -3  -4  -5   10.88    0.32
   3   4   5   11.37    0.31
  -4  -4  -5   -0.07    0.09
  -4  -4  -5   -0.10    0.11
   4   4   5    0.08    0.10
  -5  -4  -5    0.55    0.16
   5   4   5    0.32    0.11
  -6  -4  -5    0.49    0.18
  -7  -4  -5    0.33    0.19
   6  -5  -5    0.04    0.14
   5  -5  -5    1.83    0.21
   4  -5  -5    4.65    0.26
   3  -5  -5   12.29    0.37
   2  -5  -5   21.58    0.48
   1  -5  -5   20.48    0.47
   1  -5  -5   20.05    0.46
   0   5   5   10.10    0.31
  -1  -5  -5    5.10    0.16
  -1  -5  -5    5.30    0.23
   1   5   5    5.01    0.22
  -2  -5  -5    5.13    0.19
  -2  -5  -5    5.20    0.25
   2   5   5    4.84    0.21
  -3  -5  -5    0.82    0.14
  -3  -5  -5    0.57    0.13
   3   5   5    0.60    0.12
  -4  -5  -5    3.96    0.22
  -4  -5  -5    4.20    0.23
   4   5   5    4.21    0.21
  -5  -5  -5    2.42    0.20
  -5  -5  -5    2.20    0.22
  -6  -5  -5    0.34    0.17
  -7  -5  -5    0.07    0.18
   6  -6  -5    0.49    0.18
   5  -6  -5    1.08    0.19
   4  -6  -5    5.55    0.30
   3  -6  -5    7.63    0.32
   2  -6  -5   16.15    0.43
   2  -6  -5   17.60    0.47
   1  -6  -5    4.90    0.25
   1  -6  -5    5.14    0.25
   0  -6  -5    7.61    0.30
   0  -6  -5    7.19    0.27
   0   6   5    7.54    0.28
  -1  -6  -5    2.59    0.20
   1   6   5    2.70    0.19
  -2  -6  -5    7.76    0.30
   2   6   5    7.72    0.26
  -3  -6  -5    2.22    0.17
  -3  -6  -5    2.19    0.19
   3   6   5    2.09    0.17
  -4  -6  -5    3.63    0.23
  -4  -6  -5    4.18    0.25
  -5  -6  -5    1.29    0.18
  -5  -6  -5    1.26    0.19
  -6  -6  -5    1.70    0.23
   5  -7  -5    1.58    0.22
   4  -7  -5    1.83    0.21
   3  -7  -5    4.63    0.28
   3  -7  -5    4.94    0.27
   2  -7  -5    5.46    0.29
   2  -7  -5    6.01    0.28
   1  -7  -5    2.71    0.23
   1  -7  -5    2.73    0.22
   0  -7  -5    1.22    0.16
   0  -7  -5    1.13    0.16
  -1  -7  -5    0.63    0.14
   1   7   5    0.63    0.14
  -2  -7  -5    4.10    0.26
   2   7   5    3.95    0.22
  -3  -7  -5   -0.12    0.12
  -4  -7  -5    1.21    0.18
  -5  -7  -5    0.63    0.16
  -5  -7  -5    0.67    0.17
  -6  -7  -5    0.99    0.20
   5  -8  -5    0.73    0.19
   4  -8  -5    4.78    0.31
   3  -8  -5    2.68    0.25
   3  -8  -5    3.64    0.27
   2  -8  -5    0.85    0.18
   2  -8  -5    0.56    0.16
   1  -8  -5    0.22    0.14
   1  -8  -5    0.15    0.14
   0  -8  -5    3.33    0.23
   0  -8  -5    2.88    0.26
   0   8   5    3.41    0.23
  -1  -8  -5    2.82    0.25
   1   8   5    3.41    0.24
  -2  -8  -5    2.94    0.26
  -3  -8  -5    3.17    0.27
  -4  -8  -5    0.38    0.15
  -5  -8  -5    1.37    0.21
   4  -9  -5    1.18    0.22
   3  -9  -5    2.37    0.26
   3  -9  -5    2.67    0.26
   2  -9  -5    0.21    0.16
   2  -9  -5    0.24    0.17
   1  -9  -5    0.67    0.18
   1  -9  -5    0.72    0.18
   0  -9  -5    0.23    0.15
   0   9   5    0.03    0.15
  -1  -9  -5    2.35    0.25
  -2  -9  -5    3.84    0.31
  -3  -9  -5    1.00    0.20
  -4  -9  -5    0.01    0.14
   2 -10  -5    0.17    0.17
   2 -10  -5    0.06    0.17
   1 -10  -5    3.48    0.32
   1 -10  -5    3.16    0.29
   0 -10  -5    0.08    0.15
  -1 -10  -5    1.51    0.24
  -2 -10  -5    0.25    0.17
  -3 -10  -5    0.31    0.18
  -1  -8   6    1.80    0.25
   0  -8   6    3.59    0.31
   1  -8   6    0.85    0.20
  -3  -7   6    0.29    0.18
  -2  -7   6    0.14    0.17
  -1  -7   6    2.79    0.28
   0  -7   6    5.61    0.35
   1  -7   6    2.21    0.24
   2  -7   6    5.27    0.30
   3  -7   6    1.91    0.22
  -5  -6   6    0.34    0.18
  -4  -6   6    1.04    0.21
  -3  -6   6    3.19    0.28
  -2  -6   6    0.77    0.18
  -1  -6   6    0.18    0.15
   0  -6   6    2.53    0.24
   1  -6   6    2.54    0.20
   1  -6   6    2.36    0.23
   2  -6   6    6.98    0.32
   2  -6   6    6.43    0.30
   3  -6   6    2.32    0.23
   4  -6   6    2.01    0.23
  -5  -5   6   -0.08    0.14
  -4  -5   6    5.52    0.31
  -3  -5   6    1.75    0.22
  -2  -5   6    3.00    0.25
  -1  -5   6    8.34    0.33
   0  -5   6   10.79    0.37
   0  -5   6   10.93    0.32
   1  -5   6    4.09    0.25
   1  -5   6    3.96    0.22
   2  -5   6   16.41    0.45
   2  -5   6   16.58    0.44
   3  -5   6    4.35    0.26
   4  -5   6    1.48    0.20
   5  -5   6    2.86    0.27
  -6  -4   6    1.19    0.24
  -6  -4   6    1.57    0.23
  -5  -4   6   -0.01    0.15
  -4  -4   6   -0.01    0.14
  -3  -4   6    6.89    0.31
  -2  -4   6   12.52    0.40
  -1  -4   6   29.30    0.51
  -1  -4   6   28.28    0.63
   0  -4   6    6.32    0.23
   0  -4   6    5.77    0.27
   1  -4   6    3.56    0.22
   1  -4   6    3.53    0.21
   2  -4   6    6.95    0.28
   2  -4   6    6.61    0.27
   3  -4   6   13.94    0.41
   4  -4   6    1.68    0.20
   5  -4   6    0.27    0.14
   6  -4   6   -0.04    0.14
  -6  -3   6    0.27    0.18
  -6  -3   6    0.20    0.17
  -5  -3   6    0.46    0.16
  -4  -3   6    0.20    0.13
  -3  -3   6    6.54    0.29
  -2  -3   6   11.32    0.36
  -1  -3   6   33.85    0.57
  -1  -3   6   34.53    0.67
   0  -3   6   12.02    0.34
   0  -3   6   12.24    0.31
   1  -3   6   53.95    0.90
   1  -3   6   52.01    0.88
   2  -3   6    9.26    0.28
   2  -3   6    9.63    0.31
   3  -3   6   16.02    0.43
   4  -3   6    0.75    0.15
   5  -3   6    1.60    0.20
   6  -3   6    2.87    0.26
  -7  -2   6    0.28    0.21
  -6  -2   6    0.96    0.18
  -6  -2   6    0.73    0.20
  -5  -2   6    2.43    0.23
  -4  -2   6    2.08    0.21
  -3  -2   6   17.15    0.46
  -2  -2   6   11.95    0.26
  -1  -2   6   18.29    0.43
  -1  -2   6   18.70    0.36
   0  -2   6   10.02    0.29
   0  -2   6    9.17    0.26
   1  -2   6    2.66    0.17
   1  -2   6    2.53    0.17
   2  -2   6    1.22    0.14
   2  -2   6    1.14    0.12
   3  -2   6    5.11    0.25
   4  -2   6    2.68    0.22
   5  -2   6    2.16    0.21
   6  -2   6    5.90    0.32
   7  -2   6    5.86    0.34
  -7  -1   6    1.70    0.26
  -6  -1   6    1.02    0.21
  -6  -1   6    1.04    0.17
  -5  -1   6   25.71    0.60
  -4  -1   6    3.91    0.24
  -3  -1   6   23.98    0.53
  -3  -1   6   23.72    0.43
  -2  -1   6   -0.02    0.07
  -2  -1   6    0.19    0.09
  -1  -1   6    1.03    0.12
  -1  -1   6    1.30    0.11
   0  -1   6    7.60    0.24
   0  -1   6    7.00    0.22
   1  -1   6    1.68    0.14
   1  -1   6    1.88    0.14
   2  -1   6    3.18    0.16
   2  -1   6    3.33    0.18
   4  -1   6   10.38    0.34
   5  -1   6    0.97    0.16
  -6   1  -6    3.19    0.30
   6  -1   6    3.02    0.25
  -7   1  -6    3.83    0.35
   7  -1   6    3.32    0.28
  -7   0   6    0.31    0.20
  -6   0   6    0.46    0.18
  -5   0   6   -0.04    0.13
  -5   0   6    0.22    0.12
  -4   0   6   22.11    0.51
  -4   0   6   22.72    0.45
  -3   0   6   22.16    0.42
  -3   0   6   21.35    0.47
  -2   0   6   28.51    0.51
  -2   0   6   28.65    0.56
  -1   0   6    0.35    0.08
   0   0   6   12.62    0.30
   1   0   6    7.40    0.24
  -4   0  -6    6.69    0.30
   4   0   6    6.98    0.28
  -5   0  -6    0.28    0.15
   5   0   6    0.06    0.12
  -6   0  -6    2.82    0.28
   6   0   6    2.68    0.23
  -7   0  -6    1.22    0.24
   7   0   6    1.41    0.20
  -7   1   6    1.05    0.22
  -6   1   6    1.83    0.23
   5  -1  -6    0.40    0.12
  -5   1   6    0.12    0.12
  -5   1   6    0.49    0.16
   4  -1  -6    0.36    0.11
  -4   1   6    0.26    0.12
  -3   1   6    0.44    0.11
  -3   1   6    0.49    0.11
  -2   1   6   22.83    0.44
  -1   1   6    7.56    0.23
   0   1   6   82.63    1.22
   1   1   6   25.03    0.48
   2   1   6   25.15    0.50
  -3  -1  -6   82.28    1.33
   3   1   6   82.17    1.27
  -4  -1  -6   20.48    0.52
   4   1   6   20.98    0.48
  -5  -1  -6    4.48    0.27
   5   1   6    4.38    0.24
  -6  -1  -6    3.00    0.28
   6   1   6    2.90    0.23
  -7  -1  -6    0.00    0.17
   7   1   6   -0.04    0.12
  -7   2   6    0.84    0.20
   6  -2  -6    1.90    0.20
  -6   2   6    2.19    0.24
   5  -2  -6   -0.16    0.10
  -5   2   6    0.21    0.14
  -5   2   6   -0.01    0.10
   4  -2  -6    0.20    0.11
  -4   2   6    0.00    0.11
   3  -2  -6   16.52    0.40
  -2   2   6   20.31    0.43
  -1   2   6   14.29    0.33
   0   2   6   21.27    0.43
   2   2   6    7.61    0.25
  -3  -2  -6    1.06    0.15
   3   2   6    0.79    0.13
  -4  -2  -6   16.21    0.45
   4   2   6   16.08    0.41
  -5  -2  -6    0.47    0.16
   5   2   6    0.74    0.14
  -6  -2  -6    8.51    0.39
   6   2   6    9.00    0.34
  -7  -2  -6   -0.11    0.18
   7   2   6    0.01    0.13
   6  -3  -6    7.66    0.34
  -6   3   6    6.85    0.33
   5  -3  -6    3.48    0.23
  -5   3   6    3.13    0.23
   4  -3  -6    1.97    0.19
  -4   3   6    2.21    0.19
   3  -3  -6   17.24    0.43
   2  -3  -6   15.97    0.40
  -1   3   6    5.20    0.22
   1   3   6   10.94    0.30
  -2  -3  -6    0.47    0.11
   2   3   6    0.61    0.11
  -3  -3  -6    0.86    0.11
  -3  -3  -6    0.87    0.14
   3   3   6    0.97    0.13
  -4  -3  -6    4.57    0.25
   4   3   6    3.79    0.22
  -5  -3  -6    0.53    0.17
   5   3   6    0.96    0.15
  -6  -3  -6    2.05    0.24
   6   3   6    2.03    0.19
  -7  -3  -6    1.10    0.23
   7  -4  -6    0.38    0.17
   6  -4  -6    0.93    0.18
   5  -4  -6    7.39    0.32
   4  -4  -6    2.66    0.22
  -4   4   6    3.22    0.19
   3  -4  -6    2.53    0.20
  -3   4   6    2.47    0.16
   0   4   6   31.08    0.59
  -1  -4  -6    5.19    0.21
   1   4   6    5.12    0.22
  -2  -4  -6    0.58    0.11
  -2  -4  -6    0.49    0.11
   2   4   6    0.56    0.11
  -3  -4  -6    3.69    0.21
  -3  -4  -6    3.49    0.21
   3   4   6    3.02    0.20
  -4  -4  -6    0.62    0.12
  -4  -4  -6    0.72    0.15
   4   4   6    0.76    0.13
  -5  -4  -6    0.81    0.17
   5   4   6    0.74    0.14
  -6  -4  -6    0.79    0.19
  -7  -4  -6    0.92    0.22
   6  -5  -6    1.12    0.20
   5  -5  -6    1.14    0.19
   4  -5  -6   -0.18    0.11
   3  -5  -6    5.49    0.28
   1  -5  -6    2.55    0.19
   1  -5  -6    2.67    0.20
   0   5   6    2.69    0.20
  -1  -5  -6    5.80    0.25
   1   5   6    5.93    0.25
  -2  -5  -6   34.63    0.68
  -2  -5  -6   34.05    0.61
   2   5   6   34.47    0.64
  -3  -5  -6   15.44    0.40
  -3  -5  -6   15.46    0.42
   3   5   6   15.87    0.40
  -4  -5  -6    2.83    0.22
  -4  -5  -6    2.80    0.21
   4   5   6    3.01    0.21
  -5  -5  -6    0.03    0.15
  -6  -5  -6    0.46    0.18
  -7  -5  -6    0.64    0.21
   6  -6  -6    0.42    0.17
   5  -6  -6    1.16    0.20
   4  -6  -6    1.07    0.18
   3  -6  -6    2.28    0.22
   2  -6  -6    6.12    0.29
   1  -6  -6   16.65    0.44
   1  -6  -6   16.54    0.44
   0  -6  -6    1.14    0.15
   0   6   6    0.78    0.15
  -1  -6  -6    8.37    0.33
   1   6   6    8.94    0.30
  -2  -6  -6    4.04    0.23
   2   6   6    4.34    0.23
  -3  -6  -6   12.52    0.35
  -3  -6  -6   12.63    0.39
   3   6   6   12.51    0.36
  -4  -6  -6    3.12    0.24
  -4  -6  -6    2.77    0.22
  -5  -6  -6    3.70    0.26
  -5  -6  -6    4.11    0.25
  -6  -6  -6   -0.06    0.17
   5  -7  -6    3.09    0.28
   4  -7  -6    1.87    0.23
   3  -7  -6    2.35    0.24
   2  -7  -6    1.93    0.21
   2  -7  -6    2.33    0.21
   1  -7  -6    4.35    0.27
   1  -7  -6    4.25    0.26
   0  -7  -6    2.81    0.23
   0   7   6    3.10    0.23
  -1  -7  -6    0.64    0.14
   1   7   6    0.56    0.14
  -2  -7  -6    0.08    0.11
   2   7   6   -0.06    0.10
  -3  -7  -6    1.45    0.19
  -4  -7  -6    3.53    0.25
  -5  -7  -6    0.31    0.16
  -6  -7  -6    0.24    0.17
   5  -8  -6    1.85    0.25
   4  -8  -6    0.12    0.16
   3  -8  -6    1.55    0.22
   2  -8  -6    1.96    0.23
   2  -8  -6    2.54    0.24
   1  -8  -6    3.48    0.27
   1  -8  -6    3.44    0.28
   0  -8  -6    4.94    0.31
   0   8   6    4.04    0.26
  -1  -8  -6    0.89    0.17
   1   8   6    1.33    0.18
  -2  -8  -6    1.03    0.18
   2   8   6    1.51    0.18
  -3  -8  -6    0.04    0.14
  -4  -8  -6    1.44    0.21
  -5  -8  -6    0.08    0.15
   3  -9  -6    0.27    0.16
   3  -9  -6    0.18    0.17
   2  -9  -6    0.10    0.15
   2  -9  -6   -0.05    0.15
   1  -9  -6    0.03    0.15
   1  -9  -6   -0.16    0.14
   0  -9  -6    2.86    0.28
   0   9   6    2.61    0.25
  -1  -9  -6    5.04    0.33
   1   9   6    5.20    0.29
  -2  -9  -6    1.56    0.22
  -3  -9  -6    0.05    0.14
  -4  -9  -6    1.42    0.22
   2 -10  -6    3.81    0.34
   2 -10  -6    4.86    0.34
   1 -10  -6    0.04    0.16
   1 -10  -6    0.10    0.17
   0 -10  -6    1.83    0.26
   0  10   6    1.39    0.22
  -1 -10  -6    0.15    0.17
  -2 -10  -6    0.95    0.20
  -3  -7   7    0.14    0.16
  -2  -7   7    2.13    0.27
  -1  -7   7    2.13    0.26
   0  -7   7    1.29    0.23
   1  -7   7    6.96    0.38
  -4  -6   7    0.12    0.17
  -3  -6   7    0.46    0.17
  -2  -6   7    0.20    0.16
  -1  -6   7    6.13    0.35
   0  -6   7    2.06    0.23
   1  -6   7    7.58    0.37
   2  -6   7    5.46    0.29
   3  -6   7    2.05    0.23
   4  -6   7    0.85    0.18
  -5  -5   7    1.28    0.23
  -4  -5   7    0.89    0.20
  -3  -5   7    1.87    0.24
  -2  -5   7    0.53    0.16
  -1  -5   7    9.00    0.37
   0  -5   7    5.20    0.28
   1  -5   7    3.54    0.22
   1  -5   7    3.08    0.24
   2  -5   7    4.92    0.27
   2  -5   7    4.79    0.28
   3  -5   7    2.02    0.21
   4  -5   7    1.63    0.22
   5  -5   7    1.05    0.21
  -6  -4   7    0.37    0.19
  -6  -4   7    0.31    0.19
  -5  -4   7    0.40    0.18
  -4  -4   7    4.67    0.31
  -3  -4   7    3.85    0.26
  -2  -4   7    1.75    0.20
  -1  -4   7    5.46    0.28
   0  -4   7    0.92    0.13
   0  -4   7    1.14    0.16
   1  -4   7    2.67    0.19
   1  -4   7    2.55    0.20
   2  -4   7    8.61    0.30
   2  -4   7    9.07    0.33
   3  -4   7    5.41    0.28
   4  -4   7    5.53    0.30
   5  -4   7    1.94    0.23
  -6  -3   7   -0.18    0.15
  -6  -3   7   -0.13    0.15
  -5  -3   7    1.09    0.20
  -4  -3   7    2.69    0.25
  -3  -3   7   -0.06    0.12
  -2  -3   7   13.64    0.41
  -1  -3   7   14.50    0.41
  -1  -3   7   13.62    0.33
   0  -3   7   69.75    1.15
   0  -3   7   68.43    1.07
   1  -3   7    1.37    0.15
   1  -3   7    1.10    0.14
   2  -3   7   10.21    0.34
   2  -3   7   10.55    0.31
   3  -3   7    0.24    0.12
   4  -3   7   12.11    0.41
   5  -3   7    6.72    0.32
   6  -3   7    0.16    0.15
  -6  -2   7    1.91    0.26
  -6  -2   7    2.11    0.24
  -5  -2   7    0.09    0.14
  -4  -2   7    5.88    0.29
  -3  -2   7    3.11    0.22
  -2  -2   7    3.95    0.23
  -2  -2   7    4.21    0.18
  -1  -2   7    9.82    0.27
  -1  -2   7    9.99    0.33
   0  -2   7   11.38    0.31
   0  -2   7   11.79    0.34
   1  -2   7   38.17    0.70
   1  -2   7   40.72    0.72
   2  -2   7    4.77    0.22
   2  -2   7    4.90    0.24
   3  -2   7    1.59    0.18
   4  -2   7    0.82    0.15
   5  -2   7    8.92    0.35
   6  -2   7    3.10    0.27
  -7  -1   7    0.13    0.20
  -6  -1   7    1.75    0.21
  -6  -1   7    1.97    0.25
  -5  -1   7    0.94    0.17
  -4  -1   7   11.87    0.38
  -3  -1   7   13.19    0.39
  -3  -1   7   12.98    0.31
  -2  -1   7    1.67    0.14
  -1  -1   7    9.66    0.28
  -1  -1   7    9.65    0.30
   0  -1   7   13.03    0.33
   0  -1   7   12.32    0.34
   1  -1   7   20.90    0.46
   1  -1   7   21.03    0.45
   2  -1   7    4.77    0.24
   2  -1   7    4.98    0.21
   3  -1   7    0.25    0.12
   3  -1   7    0.38    0.09
   4  -1   7    0.46    0.13
   5  -1   7   10.14    0.37
   6  -1   7    3.59    0.28
   7  -1   7    1.07    0.20
  -7   0   7    0.38    0.19
  -6   0   7    2.10    0.22
  -6   0   7    1.64    0.24
  -5   0   7   11.91    0.39
  -4   0   7   16.89    0.39
  -4   0   7   16.90    0.46
  -3   0   7    9.15    0.28
  -3   0   7    9.60    0.32
  -2   0   7    0.05    0.10
  -2   0   7    0.00    0.09
  -1   0   7    3.09    0.18
   0   0   7    0.21    0.09
   0   0   7    0.08    0.09
   1   0   7   18.33    0.42
   1   0   7   17.97    0.39
   2   0   7   19.59    0.41
   3   0   7   22.37    0.43
   4   0   7    0.53    0.14
   5   0   7   11.22    0.39
  -6   0  -7    2.37    0.27
   6   0   7    2.28    0.23
  -7   0  -7    1.37    0.25
   7   0   7    1.13    0.20
  -7   1   7    1.60    0.25
  -6   1   7   -0.11    0.14
   5  -1  -7    2.00    0.18
  -5   1   7    2.02    0.20
  -5   1   7    1.39    0.20
  -4   1   7    2.71    0.21
  -4   1   7    2.44    0.18
  -3   1   7   21.96    0.50
  -3   1   7   22.54    0.47
  -2   1   7    2.19    0.16
  -1   1   7   45.47    0.75
   0   1   7    0.09    0.09
   1   1   7   17.77    0.41
   3   1   7   15.52    0.41
   4   1   7    3.26    0.23
  -5  -1  -7   -0.01    0.15
   5   1   7    0.16    0.12
  -6  -1  -7    4.20    0.33
   6   1   7    4.91    0.28
  -7  -1  -7    0.23    0.19
   7   1   7    0.21    0.15
  -7   2   7    0.36    0.18
  -6   2   7    0.97    0.19
   5  -2  -7    0.63    0.15
  -5   2   7    0.37    0.13
  -5   2   7    0.50    0.15
   4  -2  -7    6.22    0.26
  -3   2   7    0.72    0.14
  -2   2   7    5.21    0.23
  -1   2   7    8.44    0.27
   0   2   7   69.55    1.08
   2   2   7   13.63    0.35
   3   2   7   24.60    0.54
  -4  -2  -7    2.81    0.23
   4   2   7    2.92    0.22
  -5  -2  -7   11.05    0.41
   5   2   7   10.58    0.35
  -6  -2  -7   -0.13    0.16
   6   2   7   -0.06    0.12
  -7  -2  -7    0.02    0.18
   7   2   7    0.16    0.14
   6  -3  -7    0.51    0.17
  -6   3   7    0.42    0.16
   5  -3  -7    1.37    0.19
  -5   3   7    1.45    0.18
   4  -3  -7    6.29    0.28
  -4   3   7    6.48    0.26
   3  -3  -7    8.58    0.31
  -2   3   7    6.50    0.27
  -1   3   7   42.72    0.75
   1   3   7    2.98    0.20
   2   3   7    0.91    0.14
  -3  -3  -7    1.20    0.15
   3   3   7    0.83    0.14
  -4  -3  -7   -0.08    0.12
   4   3   7   -0.06    0.11
  -5  -3  -7    0.91    0.18
   5   3   7    0.80    0.15
  -6  -3  -7    1.88    0.24
   6   3   7    1.76    0.19
  -7  -3  -7    2.80    0.31
   6  -4  -7    1.56    0.22
   5  -4  -7    2.83    0.25
   4  -4  -7   15.08    0.45
   3  -4  -7   16.05    0.43
  -3   4   7   15.85    0.36
   2  -4  -7   10.60    0.34
   0   4   7   20.93    0.47
   1   4   7    0.16    0.10
  -2  -4  -7    3.66    0.21
   2   4   7    3.56    0.22
  -3  -4  -7    0.84    0.14
  -3  -4  -7    1.03    0.14
   3   4   7    1.08    0.16
  -4  -4  -7    0.55    0.14
  -4  -4  -7    0.74    0.13
   4   4   7    0.74    0.14
  -5  -4  -7    0.24    0.15
   5   4   7    0.34    0.13
  -6  -4  -7    3.15    0.29
  -7  -4  -7    0.61    0.21
   6  -5  -7    0.52    0.19
   5  -5  -7    0.06    0.14
   4  -5  -7    8.71    0.36
   3  -5  -7   11.00    0.38
   2  -5  -7   -0.06    0.11
  -1   5   7    2.67    0.22
   0   5   7    5.48    0.26
  -1  -5  -7   34.23    0.69
   1   5   7   34.49    0.67
  -2  -5  -7    6.35    0.26
   2   5   7    6.33    0.27
  -3  -5  -7    2.66    0.21
  -3  -5  -7    2.71    0.19
   3   5   7    2.82    0.21
  -4  -5  -7    0.56    0.13
  -4  -5  -7    0.51    0.15
   4   5   7    0.34    0.14
  -5  -5  -7    1.82    0.21
   5   5   7    1.71    0.18
  -6  -5  -7    2.26    0.26
   6  -6  -7    0.44    0.19
   5  -6  -7    0.49    0.18
   4  -6  -7    0.09    0.14
   3  -6  -7    5.01    0.28
   2  -6  -7    4.92    0.27
   1  -6  -7    2.32    0.21
  -1   6   7    2.76    0.22
   0  -6  -7    2.24    0.19
   0   6   7    1.97    0.19
  -1  -6  -7    0.37    0.12
   1   6   7    0.31    0.13
  -2  -6  -7   23.76    0.57
   2   6   7   22.87    0.52
  -3  -6  -7    6.50    0.27
  -3  -6  -7    6.65    0.30
   3   6   7    6.60    0.30
  -4  -6  -7    7.60    0.32
  -4  -6  -7    6.49    0.30
   4   6   7    7.15    0.31
  -5  -6  -7    0.87    0.18
  -6  -6  -7   -0.01    0.16
   5  -7  -7    0.04    0.16
   4  -7  -7    1.22    0.20
   3  -7  -7    3.12    0.27
   2  -7  -7    2.87    0.25
   1  -7  -7    1.87    0.21
  -1   7   7    2.06    0.21
   0  -7  -7    1.91    0.21
   0   7   7    1.68    0.19
  -1  -7  -7    1.54    0.19
   1   7   7    1.14    0.17
  -2  -7  -7    1.19    0.17
   2   7   7    1.51    0.17
  -3  -7  -7    1.85    0.21
   3   7   7    1.78    0.19
  -4  -7  -7    0.53    0.16
  -5  -7  -7    0.60    0.17
   4  -8  -7    1.14    0.21
   3  -8  -7    3.41    0.29
   2  -8  -7    3.61    0.28
   2  -8  -7    3.09    0.28
   1  -8  -7    3.77    0.26
  -1   8   7    4.61    0.28
   0  -8  -7    0.95    0.18
   0   8   7    1.24    0.20
  -1  -8  -7    2.80    0.25
   1   8   7    2.37    0.22
  -2  -8  -7    0.63    0.16
   2   8   7    0.51    0.15
  -3  -8  -7    2.69    0.25
  -4  -8  -7    0.17    0.15
  -5  -8  -7    0.16    0.16
   3  -9  -7    0.16    0.17
   2  -9  -7    1.62    0.23
   2  -9  -7    1.11    0.21
   1  -9  -7    3.22    0.29
  -1   9   7    2.73    0.27
   0  -9  -7    2.80    0.28
   0   9   7    3.48    0.28
  -1  -9  -7    2.15    0.25
   1   9   7    1.97    0.23
  -2  -9  -7    1.06    0.20
  -3  -9  -7    1.65    0.23
  -4  -9  -7    0.03    0.15
   2 -10  -7    0.17    0.18
   2 -10  -7    0.20    0.18
   1 -10  -7    0.34    0.18
  -1  10   7    0.64    0.21
   0 -10  -7    0.00    0.17
   0  10   7    0.15    0.17
  -1 -10  -7    0.65    0.20
  -2 -10  -7    0.72    0.19
  -1  -7   8    1.36    0.24
   0  -7   8    2.80    0.30
   1  -7   8    0.13    0.17
  -3  -6   8    0.63    0.20
  -2  -6   8    4.35    0.31
  -1  -6   8    1.14    0.21
   0  -6   8    5.13    0.34
   1  -6   8   11.77    0.44
   2  -6   8    3.99    0.26
   3  -6   8    0.50    0.16
  -4  -5   8    0.95    0.22
  -3  -5   8    2.48    0.27
  -2  -5   8    2.15    0.24
  -1  -5   8    1.58    0.21
   0  -5   8    4.00    0.27
   1  -5   8   13.42    0.43
   1  -5   8   13.48    0.40
   2  -5   8    3.14    0.25
   2  -5   8    2.97    0.24
   3  -5   8    3.91    0.27
   4  -5   8    1.07    0.20
  -5  -4   8    1.44    0.24
  -4  -4   8    1.30    0.21
  -3  -4   8    1.24    0.20
  -2  -4   8    8.77    0.37
  -1  -4   8    2.09    0.21
   0  -4   8    1.99    0.20
   0  -4   8    2.23    0.18
   1  -4   8    4.78    0.24
   1  -4   8    4.09    0.26
   2  -4   8    2.67    0.21
   2  -4   8    2.31    0.21
   3  -4   8    4.51    0.27
   4  -4   8    2.27    0.23
   5  -4   8    2.22    0.25
  -6  -3   8    1.78    0.26
  -5  -3   8    0.94    0.20
  -4  -3   8    0.07    0.15
  -3  -3   8   10.94    0.41
  -2  -3   8    9.63    0.35
  -1  -3   8   17.14    0.48
  -1  -3   8   17.78    0.39
   0  -3   8   18.82    0.43
   0  -3   8   17.73    0.47
   1  -3   8    2.42    0.20
   1  -3   8    2.53    0.19
   2  -3   8    0.91    0.14
   2  -3   8    1.08    0.16
   3  -3   8   10.82    0.38
   4  -3   8    6.80    0.32
   5  -3   8    2.32    0.24
  -6  -2   8   -0.07    0.15
  -5  -2   8    3.05    0.27
  -4  -2   8    0.63    0.17
  -3  -2   8    0.44    0.14
  -2  -2   8   11.72    0.30
  -1  -2   8   12.25    0.39
  -1  -2   8   12.12    0.32
   0  -2   8   27.63    0.55
   0  -2   8   27.27    0.60
   1  -2   8    7.22    0.28
   1  -2   8    7.48    0.29
   2  -2   8    3.69    0.21
   2  -2   8    3.63    0.23
   3  -2   8    1.08    0.17
   4  -2   8    9.06    0.36
   5  -2   8    2.51    0.24
   6  -2   8    0.44    0.17
  -6  -1   8    0.82    0.21
  -6  -1   8    1.15    0.20
  -5  -1   8    2.66    0.25
  -4  -1   8    3.34    0.24
  -3  -1   8    0.15    0.12
  -2  -1   8    9.25    0.28
  -2  -1   8    9.44    0.33
  -1  -1   8   11.59    0.36
  -1  -1   8   10.59    0.32
   0  -1   8   26.52    0.54
   0  -1   8   26.93    0.57
   1  -1   8    3.19    0.22
   1  -1   8    3.18    0.20
   2  -1   8   25.87    0.52
   2  -1   8   25.95    0.57
   3  -1   8    6.15    0.28
   4  -1   8   16.90    0.48
   5  -1   8    0.20    0.14
   6  -1   8    0.44    0.17
  -7   0   8    0.79    0.22
  -6   0   8    0.66    0.20
  -6   0   8    0.46    0.16
  -5   0   8    2.91    0.24
  -4   0   8    4.02    0.26
  -3   0   8    0.92    0.16
  -3   0   8    0.97    0.13
  -2   0   8    7.81    0.31
  -2   0   8    7.82    0.27
  -1   0   8   11.58    0.33
   0   0   8   18.81    0.44
   0   0   8   18.51    0.43
   1   0   8   10.32    0.31
   1   0   8   10.92    0.32
   2   0   8   17.04    0.44
   2   0   8   17.13    0.39
   3   0   8    6.90    0.30
   3   0   8    7.23    0.24
   4   0   8    8.24    0.33
   5   0   8    1.32    0.18
   6   0   8    0.28    0.15
   7   0   8    1.48    0.22
  -7   1   8    0.19    0.18
  -6   1   8    1.39    0.22
  -5   1   8    0.14    0.13
  -4   1   8   27.69    0.63
  -4   1   8   28.85    0.58
  -3   1   8    1.93    0.19
  -3   1   8    2.09    0.18
  -2   1   8   16.79    0.41
  -1   1   8    0.12    0.11
   0   1   8    1.46    0.15
   1   1   8   19.33    0.45
   3   1   8    6.11    0.29
   4   1   8    6.44    0.29
   5   1   8    7.07    0.32
   6   1   8    0.10    0.14
  -7  -1  -8    0.51    0.22
   7   1   8    0.62    0.18
  -7   2   8    2.61    0.28
  -6   2   8    0.11    0.16
  -5   2   8    1.23    0.18
  -5   2   8    0.87    0.17
  -5   2   8    0.95    0.17
  -4   2   8    2.04    0.19
  -4   2   8    1.86    0.19
  -3   2   8    6.60    0.28
  -2   2   8   12.26    0.36
  -1   2   8   42.75    0.76
   0   2   8    4.56    0.23
   3   2   8    5.75    0.28
   4   2   8    8.56    0.33
  -5  -2  -8    1.31    0.21
   5   2   8    1.24    0.18
  -6  -2  -8    0.74    0.20
   6   2   8    0.72    0.17
  -7  -2  -8    0.51    0.23
   7   2   8    0.43    0.16
   6  -3  -8    0.74    0.18
   5  -3  -8    1.07    0.19
  -5   3   8    1.50    0.19
  -5   3   8    1.53    0.18
   4  -3  -8    1.32    0.17
  -3   3   8    5.60    0.28
  -2   3   8    7.06    0.29
  -1   3   8   37.45    0.71
   2   3   8    0.82    0.15
   3   3   8    0.17    0.12
  -4  -3  -8    8.51    0.35
   4   3   8    8.79    0.33
  -5  -3  -8    4.14    0.28
   5   3   8    4.48    0.26
  -6  -3  -8    2.84    0.28
   6   3   8    2.80    0.24
  -7  -3  -8    0.24    0.21
   6  -4  -8    1.26    0.21
   5  -4  -8    3.56    0.27
   4  -4  -8    1.41    0.19
   3  -4  -8    1.63    0.18
  -2   4   8   12.50    0.40
   1   4   8    4.84    0.25
   2   4   8    5.28    0.27
   3   4   8    1.02    0.16
  -4  -4  -8    0.28    0.14
   4   4   8    0.01    0.12
  -5  -4  -8    4.32    0.28
   5   4   8    3.77    0.24
  -6  -4  -8    0.28    0.19
   6   4   8    0.29    0.14
   6  -5  -8    0.65    0.19
   5  -5  -8    7.16    0.35
   4  -5  -8    4.50    0.28
   3  -5  -8    1.08    0.17
  -2   5   8    9.14    0.35
  -1   5   8    5.81    0.28
   0   5   8    2.52    0.21
   1   5   8    0.38    0.13
   2   5   8    4.31    0.25
  -3  -5  -8    1.15    0.16
  -3  -5  -8    1.07    0.15
   3   5   8    1.12    0.16
  -4  -5  -8    1.31    0.16
  -4  -5  -8    1.75    0.20
   4   5   8    1.37    0.18
  -5  -5  -8    3.35    0.27
   5   5   8    3.24    0.25
  -6  -5  -8    0.37    0.19
   5  -6  -8    0.33    0.17
   4  -6  -8    4.77    0.30
   3  -6  -8    0.95    0.18
   2  -6  -8    0.03    0.12
  -2   6   8    0.14    0.13
  -1   6   8    1.58    0.19
   0   6   8    0.28    0.14
  -1  -6  -8    9.49    0.35
   1   6   8    9.14    0.34
  -2  -6  -8    6.98    0.31
   2   6   8    7.22    0.30
  -3  -6  -8    2.32    0.21
  -3  -6  -8    2.66    0.20
   3   6   8    2.05    0.20
  -4  -6  -8    1.73    0.20
  -4  -6  -8    2.06    0.21
   4   6   8    2.05    0.20
  -5  -6  -8    0.66    0.18
  -6  -6  -8    0.28    0.17
   5  -7  -8    1.25    0.22
   4  -7  -8    1.65    0.23
   3  -7  -8    0.17    0.14
   2  -7  -8    1.04    0.18
  -1   7   8    5.67    0.31
   0  -7  -8    1.58    0.19
   0   7   8    2.11    0.21
  -1  -7  -8    0.47    0.14
   1   7   8    0.55    0.15
  -2  -7  -8    0.83    0.16
   2   7   8    0.76    0.15
  -3  -7  -8    5.56    0.30
   3   7   8    5.88    0.31
  -4  -7  -8    3.20    0.26
  -5  -7  -8    0.91    0.17
   4  -8  -8    0.81    0.20
   3  -8  -8    0.36    0.17
   2  -8  -8    1.33    0.21
   1  -8  -8    3.13    0.27
  -1   8   8    2.94    0.27
   0  -8  -8    9.13    0.39
   0   8   8    7.52    0.34
  -1  -8  -8    1.21    0.20
   1   8   8    1.47    0.21
  -2  -8  -8    3.95    0.27
   2   8   8    3.84    0.26
  -3  -8  -8    0.01    0.14
  -4  -8  -8    0.80    0.18
  -5  -8  -8    0.21    0.16
   3  -9  -8    1.12    0.23
   2  -9  -8    0.79    0.20
  -2   9   8    1.47    0.23
   1  -9  -8    1.49    0.22
  -1   9   8    2.06    0.25
   0  -9  -8    2.06    0.25
   0   9   8    2.35    0.24
  -1  -9  -8    1.42    0.23
   1   9   8    1.40    0.22
  -2  -9  -8    0.73    0.19
  -3  -9  -8   -0.09    0.14
  -4  -9  -8    0.36    0.17
   1 -10  -8    0.38    0.19
  -1  10   8    0.34    0.19
   0 -10  -8    1.10    0.22
   0  10   8    1.44    0.23
  -1 -10  -8    1.34    0.24
  -2 -10  -8   -0.28    0.13
  -2  -6   9    0.83    0.22
  -1  -6   9    0.77    0.21
   0  -6   9    5.58    0.36
   1  -6   9    3.40    0.31
  -4  -5   9   -0.17    0.17
  -3  -5   9    0.90    0.21
  -2  -5   9    0.85    0.20
  -1  -5   9    5.51    0.32
   0  -5   9    9.56    0.38
   1  -5   9    5.17    0.31
   2  -5   9   10.00    0.38
   3  -5   9    0.54    0.17
  -5  -4   9    0.31    0.20
  -4  -4   9    2.07    0.27
  -3  -4   9    3.10    0.29
  -2  -4   9    2.12    0.24
  -1  -4   9    1.46    0.20
   0  -4   9    6.57    0.32
   1  -4   9    0.84    0.17
   1  -4   9    0.88    0.15
   2  -4   9    3.66    0.26
   2  -4   9    3.31    0.25
   3  -4   9    4.29    0.28
   4  -4   9    1.47    0.21
  -5  -3   9    0.86    0.21
  -4  -3   9    5.08    0.33
  -3  -3   9    3.64    0.29
  -2  -3   9    3.32    0.27
  -1  -3   9    0.08    0.12
   0  -3   9    3.65    0.25
   0  -3   9    3.82    0.22
   1  -3   9    1.66    0.19
   1  -3   9    1.56    0.18
   2  -3   9    0.42    0.14
   2  -3   9    0.64    0.14
   3  -3   9    4.72    0.28
   4  -3   9    2.23    0.24
   5  -3   9    3.00    0.28
  -6  -2   9    1.59    0.25
  -5  -2   9    1.76    0.23
  -4  -2   9    1.61    0.22
  -3  -2   9    8.79    0.38
  -2  -2   9    7.97    0.33
  -1  -2   9    2.59    0.23
  -1  -2   9    2.95    0.20
   0  -2   9    4.30    0.26
   0  -2   9    5.03    0.25
   1  -2   9    0.39    0.13
   1  -2   9    0.07    0.12
   2  -2   9    0.27    0.12
   2  -2   9    0.26    0.13
   3  -2   9    6.54    0.31
   4  -2   9    6.93    0.33
   5  -2   9    5.05    0.31
  -6  -1   9    0.51    0.19
  -5  -1   9    0.45    0.17
  -4  -1   9    0.47    0.16
  -3  -1   9    4.99    0.29
  -2  -1   9    0.00    0.10
  -2  -1   9    0.09    0.11
  -1  -1   9    6.41    0.29
  -1  -1   9    7.25    0.28
   0  -1   9   11.01    0.36
   0  -1   9   11.17    0.35
   1  -1   9   98.30    1.55
   1  -1   9   99.75    1.54
   2  -1   9    3.00    0.21
   2  -1   9    2.77    0.22
   3  -1   9   15.53    0.45
   4  -1   9   -0.10    0.11
   5  -1   9    3.81    0.29
   6  -1   9    1.71    0.23
  -6   0   9    0.29    0.16
  -6   0   9    0.83    0.21
  -5   0   9    1.89    0.22
  -4   0   9    0.13    0.14
  -3   0   9    5.25    0.28
  -3   0   9    5.05    0.24
  -2   0   9    2.74    0.19
  -2   0   9    2.50    0.22
  -1   0   9    3.26    0.23
  -1   0   9    3.04    0.21
   0   0   9   13.30    0.38
   0   0   9   12.81    0.38
   1   0   9   15.77    0.42
   1   0   9   15.23    0.40
   2   0   9   31.77    0.62
   2   0   9   30.33    0.66
   3   0   9    8.28    0.33
   3   0   9    7.91    0.26
   4   0   9    2.25    0.22
   5   0   9    0.20    0.13
   6   0   9    3.05    0.28
  -6   1   9    0.93    0.21
  -6   1   9    0.69    0.17
  -5   1   9    6.00    0.32
  -4   1   9    0.32    0.13
  -4   1   9    0.46    0.15
  -3   1   9    7.52    0.32
  -3   1   9    6.81    0.29
  -2   1   9   10.96    0.36
  -2   1   9   10.92    0.33
  -1   1   9    1.38    0.17
   0   1   9    5.53    0.27
   1   1   9    6.71    0.29
   2   1   9   17.69    0.47
   3   1   9    3.77    0.25
   4   1   9    0.42    0.15
   5   1   9    0.01    0.14
   6   1   9    2.57    0.25
  -6   2   9    0.09    0.17
  -5   2   9    0.32    0.15
  -5   2   9    0.54    0.16
  -4   2   9    8.19    0.34
  -4   2   9    7.74    0.32
  -3   2   9   21.17    0.50
  -2   2   9   27.65    0.59
  -1   2   9    2.35    0.20
   0   2   9    2.49    0.20
   1   2   9    0.64    0.15
   2   2   9    5.62    0.28
   3   2   9    0.58    0.15
   4   2   9    2.83    0.23
   5   2   9   -0.03    0.13
   6   2   9    3.96    0.29
  -5   3   9    0.14    0.15
  -5   3   9    0.11    0.14
  -5   3   9    0.33    0.16
  -4   3   9    3.57    0.26
  -3   3   9    0.72    0.16
  -2   3   9   20.30    0.50
  -1   3   9    6.58    0.30
   0   3   9   35.13    0.69
   2   3   9    1.11    0.17
   3   3   9   26.03    0.60
   4   3   9    5.78    0.29
   5   3   9    1.74    0.21
  -6  -3  -9    0.59    0.21
   6   3   9    0.60    0.17
   6  -4  -9    0.14    0.17
   5  -4  -9    0.89    0.19
  -4   4   9    0.65    0.17
  -3   4   9    6.10    0.31
  -2   4   9    1.31    0.18
  -1   4   9    7.03    0.31
   0   4   9    1.90    0.18
   1   4   9   13.90    0.41
   2   4   9    3.06    0.23
   3   4   9    3.87    0.26
   4   4   9    5.48    0.29
  -5  -4  -9    0.77    0.20
   5   4   9    0.94    0.18
  -6  -4  -9    3.54    0.32
   6   4   9    4.66    0.29
   6  -5  -9    0.96    0.23
   5  -5  -9    1.76    0.23
   4  -5  -9    1.50    0.21
  -3   5   9    5.18    0.31
  -2   5   9    1.60    0.20
  -1   5   9    0.16    0.12
   0   5   9    0.97    0.17
   1   5   9    9.14    0.34
   2   5   9    2.01    0.20
   3   5   9    2.00    0.21
   4   5   9    2.06    0.22
  -5  -5  -9    0.67    0.18
   5   5   9    0.66    0.17
  -6  -5  -9    0.54    0.19
   5  -6  -9    1.89    0.26
   4  -6  -9    2.07    0.25
   3  -6  -9    5.53    0.31
  -3   6   9    4.71    0.31
  -2   6   9    3.70    0.28
  -1   6   9    0.87    0.17
   0   6   9    1.42    0.19
   1   6   9    5.40    0.28
   2   6   9    0.29    0.14
   3   6   9    1.09    0.19
  -4  -6  -9    0.78    0.17
   4   6   9    0.74    0.18
  -5  -6  -9    0.45    0.18
  -6  -6  -9   -0.32    0.16
   5  -7  -9    0.51    0.20
   4  -7  -9   -0.03    0.16
   3  -7  -9    2.58    0.25
  -3   7   9    2.67    0.25
  -2   7   9    5.64    0.33
  -1   7   9    0.20    0.14
   0   7   9    1.33    0.20
  -1  -7  -9    2.29    0.23
   1   7   9    1.63    0.21
  -2  -7  -9   10.85    0.41
   2   7   9   11.76    0.40
  -3  -7  -9    2.74    0.25
   3   7   9    2.76    0.24
  -4  -7  -9    1.39    0.20
   4  -8  -9    0.18    0.18
   3  -8  -9    0.08    0.15
  -2   8   9    2.88    0.28
  -1   8   9    4.84    0.31
   0  -8  -9    0.41    0.16
   0   8   9    0.35    0.17
  -1  -8  -9    3.16    0.28
   1   8   9    2.74    0.26
  -2  -8  -9   -0.05    0.14
   2   8   9    0.02    0.15
  -3  -8  -9    2.91    0.27
   3   8   9    2.96    0.26
  -4  -8  -9    0.40    0.16
   3  -9  -9    0.17    0.17
  -3   9   9    0.34    0.19
  -2   9   9    1.45    0.24
  -1   9   9    1.41    0.23
   0  -9  -9    0.71    0.20
   0   9   9    0.23    0.18
  -1  -9  -9    0.86    0.19
   1   9   9    0.66    0.19
  -2  -9  -9    0.11    0.16
   2   9   9    0.12    0.16
  -3  -9  -9    0.28    0.17
   0 -10  -9    0.74    0.21
   0  10   9    0.73    0.21
  -1 -10  -9    0.09    0.16
   1  10   9   -0.16    0.18
  -3  -5  10    0.79    0.21
  -2  -5  10    2.87    0.30
  -1  -5  10    0.51    0.19
   0  -5  10    3.50    0.30
   1  -5  10    5.18    0.31
   2  -5  10    0.07    0.14
  -4  -4  10    0.32    0.19
  -3  -4  10    0.96    0.20
  -2  -4  10    0.84    0.19
   0  -4  10    2.03    0.23
   1  -4  10    2.77    0.25
   1  -4  10    2.95    0.23
   2  -4  10    7.24    0.35
   3  -4  10    3.61    0.29
   4  -4  10    1.62    0.24
  -5  -3  10   -0.02    0.18
  -4  -3  10    0.79    0.21
  -3  -3  10    2.14    0.24
  -2  -3  10    6.78    0.34
  -1  -3  10    3.20    0.27
   0  -3  10    1.00    0.18
   0  -3  10    1.07    0.16
   1  -3  10    0.28    0.13
   1  -3  10    0.20    0.14
   2  -3  10    7.93    0.32
   2  -3  10    8.06    0.34
   3  -3  10    2.10    0.23
   4  -3  10    3.55    0.29
  -5  -2  10    0.11    0.17
  -4  -2  10    2.34    0.27
  -3  -2  10    4.48    0.31
  -2  -2  10    1.90    0.23
  -1  -2  10    6.48    0.28
  -1  -2  10    6.16    0.32
   0  -2  10    0.24    0.14
   0  -2  10    0.18    0.12
   1  -2  10    1.67    0.19
   1  -2  10    1.77    0.20
   2  -2  10    6.22    0.29
   2  -2  10    5.78    0.30
   3  -2  10    4.81    0.28
   4  -2  10    5.93    0.33
   5  -2  10    2.61    0.26
  -5  -1  10    3.31    0.31
  -4  -1  10    1.79    0.24
  -3  -1  10    0.66    0.17
  -2  -1  10    5.36    0.29
  -2  -1  10    5.70    0.26
  -1  -1  10    9.60    0.33
  -1  -1  10    9.87    0.36
   0  -1  10   47.58    0.91
   0  -1  10   47.15    0.86
   1  -1  10    2.81    0.23
   1  -1  10    2.37    0.21
   2  -1  10    6.09    0.30
   2  -1  10    5.92    0.28
   3  -1  10    2.73    0.24
   4  -1  10    7.61    0.35
   5  -1  10    3.88    0.30
  -6   0  10    1.23    0.23
  -5   0  10   -0.04    0.15
  -4   0  10    1.63    0.22
  -3   0  10    0.13    0.12
  -3   0  10   -0.01    0.13
  -2   0  10   -0.11    0.11
  -2   0  10    0.27    0.13
  -1   0  10   10.93    0.36
  -1   0  10   10.82    0.38
   0   0  10   14.08    0.41
   0   0  10   14.86    0.42
   1   0  10   27.34    0.61
   1   0  10   26.46    0.59
   2   0  10   13.95    0.39
   2   0  10   14.07    0.43
   3   0  10    9.78    0.38
   4   0  10    0.39    0.15
   5   0  10    1.95    0.23
   6   0  10    0.63    0.19
  -6   1  10    0.10    0.16
  -6   1  10    0.01    0.18
  -5   1  10    0.66    0.18
  -4   1  10    2.20    0.22
  -3   1  10    6.85    0.29
  -3   1  10    6.87    0.33
  -2   1  10    0.85    0.15
  -2   1  10    0.86    0.16
  -1   1  10   13.00    0.40
  -1   1  10   13.25    0.39
   0   1  10   12.31    0.39
   1   1  10   17.59    0.47
   2   1  10    0.47    0.15
   3   1  10    3.24    0.25
   4   1  10    0.00    0.12
   5   1  10    3.98    0.30
   6   1  10    0.46    0.17
  -6   2  10    0.96    0.20
  -5   2  10    1.47    0.20
  -4   2  10    8.53    0.36
  -4   2  10    8.21    0.34
  -3   2  10   11.47    0.39
  -2   2  10    3.91    0.25
  -1   2  10    6.61    0.31
   0   2  10    7.25    0.31
   1   2  10    6.88    0.31
   2   2  10    0.00    0.12
   3   2  10    1.64    0.20
   4   2  10    0.66    0.16
   5   2  10    3.42    0.28
   6   2  10    1.37    0.22
  -5   3  10    1.94    0.22
  -5   3  10    1.63    0.21
  -5   3  10    1.69    0.22
  -4   3  10    0.18    0.15
  -3   3  10   24.08    0.58
  -2   3  10    4.12    0.27
  -1   3  10   16.15    0.45
   0   3  10    2.08    0.21
   1   3  10    0.37    0.14
   2   3  10    7.35    0.32
   3   3  10    1.22    0.18
   4   3  10    2.21    0.23
   5   3  10    0.72    0.18
   6   3  10    2.55    0.26
  -6   4  10    2.36    0.27
  -5   4  10    0.89    0.21
  -4   4  10    2.50    0.25
  -3   4  10    0.90    0.18
  -2   4  10    1.03    0.18
  -1   4  10    0.64    0.15
   0   4  10   12.16    0.39
   1   4  10    2.41    0.21
   2   4  10    6.55    0.31
   3   4  10    5.88    0.31
   4   4  10    4.02    0.27
   5   4  10    5.32    0.30
   6   4  10    1.52    0.21
  -5   5  10    0.82    0.22
  -4   5  10    1.90    0.24
  -3   5  10    0.32    0.16
  -2   5  10    1.26    0.19
  -1   5  10    0.68    0.16
   0   5  10    7.10    0.32
   1   5  10    1.45    0.19
   2   5  10    6.22    0.31
   3   5  10    1.60    0.21
   4   5  10    0.16    0.15
   5   5  10    1.91    0.23
   5  -6 -10    1.61    0.24
  -5   6  10    1.55    0.24
  -4   6  10    3.38    0.30
  -3   6  10    2.25    0.25
  -2   6  10    1.52    0.21
  -1   6  10    1.70    0.21
   0   6  10    5.86    0.31
   1   6  10    2.08    0.21
   2   6  10    1.98    0.21
   3   6  10    1.35    0.21
   4   6  10    0.58    0.17
   5   6  10    0.04    0.15
  -4   7  10    2.77    0.29
  -3   7  10    2.89    0.29
  -2   7  10    0.20    0.17
  -1   7  10    3.90    0.27
   0   7  10    4.78    0.30
   1   7  10    5.77    0.32
   2   7  10    0.59    0.17
   3   7  10    1.27    0.21
   4   7  10    0.13    0.16
  -3   8  10    1.45    0.24
  -2   8  10    0.69    0.20
  -1   8  10    0.51    0.17
   0   8  10    1.09    0.21
   1   8  10    0.08    0.16
  -2  -8 -10    2.14    0.25
   2   8  10    1.94    0.24
  -3  -8 -10    1.51    0.22
   3   8  10    1.59    0.23
  -4  -8 -10    0.55    0.18
  -2   9  10   -0.17    0.18
  -1   9  10   -0.03    0.17
   0   9  10    1.13    0.22
  -1  -9 -10    0.41    0.16
   1   9  10    0.06    0.17
  -2  -9 -10    0.19    0.16
   2   9  10    0.21    0.17
  -3  -9 -10    0.12    0.16
  -1  -5  11    1.76    0.26
   0  -5  11    0.87    0.21
  -3  -4  11    2.24    0.28
  -2  -4  11    1.86    0.25
  -1  -4  11    1.69    0.24
   0  -4  11    0.42    0.17
   1  -4  11    4.32    0.29
   2  -4  11    4.10    0.30
  -4  -3  11    0.93    0.22
  -3  -3  11    0.82    0.20
  -2  -3  11    0.93    0.21
  -1  -3  11    0.91    0.19
   0  -3  11    2.01    0.23
   1  -3  11    8.37    0.35
   1  -3  11    7.93    0.35
   2  -3  11    4.51    0.29
   3  -3  11   11.11    0.43
   4  -3  11    2.26    0.26
  -4  -2  11    1.33    0.24
  -3  -2  11    1.98    0.26
  -2  -2  11    3.46    0.30
  -1  -2  11    1.53    0.22
   0  -2  11    2.80    0.26
   0  -2  11    2.63    0.22
   1  -2  11    8.05    0.35
   1  -2  11    8.39    0.35
   2  -2  11    3.99    0.29
   2  -2  11    3.91    0.27
   3  -2  11    4.00    0.28
   4  -2  11    4.56    0.31
  -5  -1  11    0.19    0.18
  -4  -1  11    0.58    0.20
  -3  -1  11    5.22    0.31
  -2  -1  11    3.94    0.30
  -1  -1  11    4.96    0.28
  -1  -1  11    4.94    0.28
   0  -1  11    0.21    0.12
   0  -1  11    0.49    0.15
   1  -1  11    3.75    0.27
   1  -1  11    3.68    0.25
   2  -1  11    4.58    0.26
   2  -1  11    4.36    0.28
   3  -1  11    2.78    0.26
   4  -1  11    4.60    0.29
   5  -1  11    1.23    0.22
  -5   0  11    1.13    0.21
  -4   0  11    1.21    0.22
  -3   0  11    0.18    0.15
  -2   0  11    5.87    0.29
  -2   0  11    5.80    0.31
  -1   0  11    8.97    0.35
  -1   0  11    9.13    0.34
   0   0  11    8.65    0.34
   0   0  11    7.48    0.33
   1   0  11   10.98    0.37
   1   0  11   11.36    0.39
   2   0  11    2.30    0.24
   2   0  11    2.69    0.22
   3   0  11   -0.04    0.14
   4   0  11    0.84    0.18
   5   0  11    1.72    0.22
  -5   1  11    0.99    0.21
  -4   1  11    0.69    0.18
  -3   1  11    0.82    0.18
  -3   1  11    1.15    0.18
  -2   1  11    9.92    0.36
  -2   1  11    8.99    0.36
  -1   1  11    1.86    0.20
  -1   1  11    2.07    0.22
   0   1  11    6.37    0.29
   0   1  11    5.51    0.30
   1   1  11    1.77    0.18
   1   1  11    1.63    0.20
   2   1  11   35.03    0.77
   2   1  11   36.55    0.72
   3   1  11    0.22    0.13
   4   1  11    3.35    0.28
   5   1  11    0.02    0.16
  -5   2  11    0.37    0.17
  -4   2  11    2.42    0.24
  -4   2  11    2.11    0.24
  -3   2  11    1.64    0.20
  -3   2  11    1.98    0.21
  -2   2  11    9.46    0.35
  -1   2  11    6.58    0.31
   0   2  11    2.50    0.23
   1   2  11    3.36    0.25
   2   2  11    3.60    0.27
   3   2  11    4.25    0.28
   4   2  11    1.34    0.21
   5   2  11    1.51    0.23
   6   2  11    0.27    0.18
  -5   3  11    0.73    0.18
  -5   3  11    0.70    0.19
  -4   3  11    9.19    0.39
  -3   3  11    2.35    0.23
  -2   3  11    4.74    0.29
  -1   3  11    5.25    0.29
   0   3  11    0.12    0.13
   1   3  11    0.59    0.14
   2   3  11    0.48    0.16
   3   3  11    6.75    0.33
   4   3  11    2.07    0.23
   5   3  11    2.94    0.27
   6   3  11    0.29    0.17
  -5   4  11    0.98    0.20
  -5   4  11    0.32    0.18
  -4   4  11    0.24    0.16
  -3   4  11    1.54    0.21
  -2   4  11    3.92    0.29
  -1   4  11   10.14    0.39
   0   4  11    0.59    0.15
   1   4  11    0.32    0.13
   2   4  11    1.22    0.19
   3   4  11    6.18    0.32
   4   4  11    1.78    0.22
   5   4  11    1.86    0.23
  -5   5  11    1.54    0.25
  -4   5  11    0.32    0.19
  -3   5  11    2.81    0.26
  -2   5  11    1.20    0.20
  -1   5  11    5.03    0.31
   0   5  11    0.94    0.17
   1   5  11    8.89    0.37
   2   5  11    1.82    0.22
   3   5  11    0.34    0.17
   4   5  11    4.78    0.30
   5   5  11    1.44    0.22
  -4   6  11    0.49    0.20
  -3   6  11    0.53    0.19
  -2   6  11    2.72    0.26
  -1   6  11    1.85    0.23
   0   6  11    5.51    0.32
   1   6  11    2.66    0.25
   2   6  11    3.53    0.28
   3   6  11    0.63    0.18
   4   6  11    0.20    0.17
   5   6  11    0.36    0.18
  -4   7  11    0.53    0.21
  -3   7  11    0.65    0.21
  -2   7  11    3.40    0.29
  -1   7  11    2.74    0.27
   0   7  11    2.28    0.26
   1   7  11    0.12    0.16
   2   7  11    2.09    0.24
   3   7  11   -0.01    0.17
   4   7  11    0.39    0.19
  -3   8  11    0.23    0.19
  -2   8  11    1.50    0.24
  -1   8  11    1.38    0.23
   0   8  11    0.45    0.18
   1   8  11    0.36    0.17
   2   8  11    1.57    0.23
   3   8  11    0.00    0.17
  -1   9  11    1.68    0.26
   0   9  11   -0.15    0.17
   1   9  11   -0.13    0.15
   2   9  11   -0.06    0.19
  -1  -4  12    0.10    0.17
   0  -4  12    2.95    0.29
   1  -4  12    2.26    0.26
  -3  -3  12    1.46    0.24
  -2  -3  12    0.42    0.19
  -1  -3  12    2.86    0.28
   0  -3  12    1.12    0.20
   1  -3  12    5.54    0.32
   1  -3  12    5.49    0.31
   2  -3  12   10.44    0.43
   3  -3  12    1.75    0.24
  -4  -2  12    0.42    0.20
  -3  -2  12    0.38    0.19
  -2  -2  12    1.76    0.25
  -1  -2  12    0.56    0.18
   0  -2  12    6.42    0.32
   0  -2  12    5.34    0.32
   1  -2  12    5.96    0.33
   1  -2  12    5.41    0.31
   2  -2  12    4.76    0.32
   2  -2  12    4.81    0.29
   3  -2  12    6.45    0.35
  -4  -1  12    0.67    0.21
  -3  -1  12    1.16    0.22
  -2  -1  12    1.16    0.21
  -1  -1  12    6.09    0.34
  -1  -1  12    5.76    0.31
   0  -1  12    5.51    0.31
   0  -1  12    5.51    0.31
   1  -1  12    3.66    0.26
   1  -1  12    4.81    0.30
   2  -1  12   -0.05    0.13
   2  -1  12    0.27    0.15
   3  -1  12    4.51    0.30
   4  -1  12    0.83    0.20
  -5   0  12    2.63    0.30
  -4   0  12    0.56    0.20
  -3   0  12    1.98    0.25
  -2   0  12    7.77    0.34
  -2   0  12    7.24    0.36
  -1   0  12    4.56    0.29
  -1   0  12    4.38    0.28
   0   0  12    8.25    0.35
   0   0  12    7.88    0.35
   1   0  12   -0.01    0.12
   1   0  12    0.02    0.14
   2   0  12    0.31    0.16
   2   0  12   -0.08    0.11
   3   0  12    0.62    0.19
   4   0  12    1.16    0.20
   5   0  12    1.23    0.22
  -5   1  12   -0.19    0.16
  -4   1  12    2.27    0.26
  -3   1  12    4.32    0.33
  -3   1  12    3.71    0.27
  -2   1  12    0.07    0.16
  -2   1  12   -0.01    0.14
  -1   1  12    3.98    0.28
  -1   1  12    4.27    0.28
   0   1  12    5.34    0.30
   0   1  12    5.14    0.30
   1   1  12   35.30    0.78
   1   1  12   36.81    0.78
   2   1  12    0.23    0.13
   2   1  12    0.00    0.15
   3   1  12    0.97    0.19
   4   1  12   -0.06    0.14
   5   1  12    1.77    0.25
  -5   2  12    1.50    0.23
  -4   2  12    0.69    0.18
  -3   2  12    3.10    0.26
  -3   2  12    3.03    0.28
  -2   2  12    1.00    0.19
  -2   2  12    0.93    0.18
  -1   2  12   -0.09    0.14
   0   2  12    4.14    0.29
   1   2  12    4.57    0.29
   2   2  12    7.41    0.35
   3   2  12    3.69    0.29
   4   2  12    5.64    0.33
   5   2  12    0.80    0.20
  -5   3  12    0.59    0.19
  -4   3  12    1.14    0.21
  -4   3  12    1.35    0.22
  -3   3  12    1.65    0.22
  -2   3  12    3.31    0.27
  -1   3  12    0.02    0.14
   0   3  12    2.31    0.23
   1   3  12    2.45    0.24
   2   3  12    6.21    0.33
   3   3  12    0.63    0.18
   4   3  12    4.31    0.32
   5   3  12    0.30    0.18
  -5   4  12    0.85    0.20
  -5   4  12    0.64    0.20
  -4   4  12    0.86    0.22
  -3   4  12    6.04    0.34
  -2   4  12    4.70    0.32
  -1   4  12    0.81    0.19
   0   4  12    0.21    0.16
   1   4  12    1.26    0.20
   2   4  12    3.41    0.27
   3   4  12    0.38    0.17
   4   4  12    0.63    0.19
   5   4  12    0.08    0.18
  -4   5  12    1.28    0.22
  -3   5  12    0.66    0.20
  -2   5  12    8.99    0.41
  -1   5  12    1.91    0.24
   0   5  12    7.17    0.35
   1   5  12    3.54    0.28
   2   5  12    0.90    0.20
   3   5  12    2.63    0.26
   4   5  12   -0.15    0.16
   5   5  12    0.89    0.22
  -4   6  12    0.13    0.19
  -3   6  12    1.37    0.23
  -2   6  12   -0.22    0.16
  -1   6  12    2.03    0.25
   0   6  12    1.06    0.20
   1   6  12    7.39    0.37
   2   6  12    1.62    0.23
   3   6  12    1.26    0.22
   4   6  12    0.58    0.20
  -3   7  12    1.03    0.22
  -2   7  12    0.28    0.18
  -1   7  12    1.12    0.22
   0   7  12   -0.05    0.16
   1   7  12    2.52    0.27
   2   7  12    0.61    0.19
   3   7  12    1.02    0.22
   4   7  12    0.47    0.20
  -2   8  12    0.73    0.22
  -1   8  12    0.83    0.22
   0   8  12    0.08    0.18
   1   8  12    0.40    0.19
   2   8  12   -0.08    0.18
   3   8  12    0.02    0.19
  -1  -3  13    0.01    0.17
   0  -3  13    1.86    0.25
   1  -3  13    2.87    0.28
  -2  -2  13    0.70    0.20
  -1  -2  13    1.93    0.26
   0  -2  13    5.08    0.33
   1  -2  13    2.27    0.24
   1  -2  13    1.73    0.23
   2  -2  13    5.92    0.34
  -3  -1  13    1.68    0.24
  -2  -1  13    2.53    0.27
  -1  -1  13    3.16    0.29
   0  -1  13    1.89    0.23
   0  -1  13    2.71    0.27
   1  -1  13    1.18    0.20
   1  -1  13    0.98    0.19
   2  -1  13    3.24    0.28
   2  -1  13    3.09    0.29
   3  -1  13    1.29    0.22
  -4   0  13    0.64    0.21
  -3   0  13    3.29    0.31
  -2   0  13    3.18    0.30
  -1   0  13    6.79    0.36
  -1   0  13    7.24    0.36
   0   0  13    1.12    0.19
   0   0  13    0.95    0.20
   1   0  13    0.89    0.19
   1   0  13    0.83    0.18
   2   0  13    1.56    0.21
   2   0  13    1.43    0.21
   3   0  13    0.86    0.20
   4   0  13    0.46    0.20
  -4   1  13    0.74    0.21
  -3   1  13    1.13    0.21
  -2   1  13    5.55    0.34
  -2   1  13    5.59    0.33
  -1   1  13    4.54    0.29
  -1   1  13    4.88    0.31
   0   1  13    6.59    0.33
   0   1  13    7.03    0.35
   1   1  13    0.10    0.13
   1   1  13   -0.08    0.15
   2   1  13   -0.01    0.13
   2   1  13    0.25    0.17
   3   1  13    0.63    0.19
   4   1  13    1.27    0.22
  -4   2  13    0.76    0.20
  -3   2  13    1.34    0.22
  -3   2  13    1.27    0.21
  -2   2  13    0.09    0.15
  -2   2  13    0.22    0.16
  -1   2  13    1.17    0.20
  -1   2  13    0.50    0.17
   0   2  13    2.65    0.26
   1   2  13    3.71    0.30
   2   2  13    5.85    0.33
   3   2  13    5.13    0.32
   4   2  13    0.79    0.20
  -4   3  13    0.68    0.20
  -4   3  13    0.83    0.20
  -3   3  13    0.32    0.18
  -2   3  13   -0.19    0.15
  -1   3  13    2.76    0.26
   0   3  13    0.56    0.18
   1   3  13    1.55    0.22
   2   3  13    0.09    0.15
   3   3  13   13.31    0.48
   4   3  13    0.98    0.21
  -4   4  13    1.71    0.25
  -3   4  13    0.74    0.21
  -2   4  13    0.82    0.21
  -1   4  13    2.35    0.26
   0   4  13    3.43    0.29
   1   4  13    0.79    0.19
   2   4  13    1.10    0.21
   3   4  13    1.35    0.23
   4   4  13    0.59    0.20
  -4   5  13   -0.29    0.17
  -3   5  13    4.61    0.35
  -2   5  13    2.65    0.28
  -1   5  13    3.85    0.31
   0   5  13    5.57    0.33
   1   5  13    0.80    0.18
   2   5  13    0.82    0.20
   3   5  13    0.19    0.17
   4   5  13    0.91    0.22
  -3   6  13    0.13    0.19
  -2   6  13    0.09    0.18
  -1   6  13    1.64    0.24
   0   6  13    5.67    0.33
   1   6  13    1.62    0.24
   2   6  13    0.52    0.19
   3   6  13    0.17    0.19
   4   6  13    1.56    0.24
  -2   7  13    1.02    0.23
  -1   7  13    0.03    0.18
   0   7  13    1.27    0.23
   1   7  13    0.04    0.18
   2   7  13    0.54    0.21
   3   7  13    0.58    0.21
  -1   8  13    0.41    0.21
   0   8  13    0.22    0.19
   1   8  13    0.14    0.19
  -2  -1  14    2.21    0.28
  -1  -1  14    1.12    0.22
   0  -1  14    3.14    0.29
   0  -1  14    3.06    0.28
   1  -1  14    1.12    0.21
   1  -1  14    1.19    0.22
   2  -1  14    2.44    0.27
  -3   0  14    0.84    0.22
  -2   0  14    2.80    0.29
  -1   0  14    3.60    0.31
  -1   0  14    2.97    0.28
   0   0  14    0.34    0.18
   0   0  14    0.87    0.20
   1   0  14    1.50    0.23
   1   0  14    1.47    0.22
   2   0  14    1.80    0.23
   2   0  14    1.86    0.25
   3   0  14    0.60    0.20
  -3   1  14    1.29    0.24
  -2   1  14    1.78    0.24
  -2   1  14    2.01    0.25
  -1   1  14    0.48    0.19
  -1   1  14    1.39    0.22
   0   1  14    0.94    0.20
   0   1  14    0.71    0.21
   1   1  14    0.95    0.21
   1   1  14    1.02    0.20
   2   1  14    2.51    0.27
   2   1  14    2.31    0.24
   3   1  14    0.37    0.18
  -3   2  14    0.68    0.19
  -2   2  14    0.20    0.19
  -2   2  14    0.26    0.15
  -1   2  14    2.41    0.26
  -1   2  14    2.00    0.26
   0   2  14    1.13    0.20
   0   2  14    1.30    0.22
   1   2  14    5.43    0.34
   1   2  14    5.39    0.31
   2   2  14    0.10    0.17
   2   2  14    0.28    0.15
   3   2  14    0.42    0.19
  -3   3  14    1.17    0.23
  -3   3  14    1.39    0.24
  -2   3  14    1.20    0.22
  -1   3  14   -0.04    0.17
   0   3  14    0.87    0.21
   1   3  14    0.67    0.20
   2   3  14   17.06    0.55
   3   3  14    0.54    0.20
  -3   4  14    0.35    0.19
  -2   4  14    1.71    0.26
  -1   4  14    1.34    0.23
   0   4  14    0.13    0.17
   1   4  14    2.64    0.28
   2   4  14    2.82    0.29
   3   4  14    2.00    0.26
  -3   5  14    1.33    0.25
  -2   5  14    1.76    0.26
  -1   5  14    2.99    0.29
   0   5  14    0.17    0.18
   1   5  14    1.78    0.25
   2   5  14    0.68    0.20
   3   5  14    1.12    0.22
  -2   6  14    2.29    0.29
  -1   6  14    3.46    0.32
   0   6  14    0.45    0.19
   1   6  14    0.41    0.19
   2   6  14   -0.06    0.18
   3   6  14    0.86    0.23
  -1   7  14    1.16    0.24
   0   7  14    0.19    0.19
   1   7  14    0.65    0.21
   2   7  14    0.58    0.22
  -1   0  15    1.12    0.22
   0   0  15    0.74    0.21
   0   0  15    0.53    0.18
   1   0  15    3.11    0.31
   1   0  15    2.51    0.27
  -2   1  15    1.18    0.23
  -1   1  15    1.34    0.23
  -1   1  15    1.06    0.22
   0   1  15    0.91    0.22
   0   1  15    0.83    0.20
   1   1  15    1.28    0.22
   1   1  15    1.74    0.26
   2   1  15    0.57    0.20
   2   1  15    0.54    0.19
  -2   2  15    1.67    0.24
  -2   2  15    2.20    0.26
  -1   2  15    0.59    0.19
  -1   2  15    0.63    0.21
   0   2  15    2.13    0.26
   0   2  15    2.41    0.27
   1   2  15    0.31    0.17
   1   2  15    0.12    0.18
   2   2  15    0.54    0.18
   2   2  15    0.49    0.20
  -2   3  15    0.11    0.20
  -2   3  15    0.24    0.17
  -1   3  15    2.32    0.27
   0   3  15    2.83    0.29
   1   3  15    6.23    0.37
   2   3  15    0.38    0.19
  -2   4  15    0.84    0.23
  -1   4  15    0.38    0.20
   0   4  15    1.30    0.24
   1   4  15    1.93    0.27
   2   4  15    1.90    0.25
  -1   5  15    0.17    0.20
   0   5  15    1.62    0.25
   1   5  15    0.65    0.21
   2   5  15    0.82    0.22
   0   6  15    0.64    0.21
   1   6  15    0.17    0.20
   0   0   0    0.00    0.00
;
_shelx_hkl_checksum     67010
_shelx_res_file
;
TITL 1 in P-1
    1.res
    created by SHELXL-2018/3 at 09:50:42 on 20-Dec-2021
CELL  0.71073    6.3657    8.1428   12.1896    72.595    89.376    87.805
ZERR  1           0.0005    0.0007    0.0011     0.002     0.002     0.002
LATT   1
SFAC  C   2.31000  20.84392   1.02000  10.20751   1.58860   0.56870   0.86500 =
         51.65125   0.21560   0.00330   0.00160    11.500   0.68000  12.01000
SFAC  H   0.49300  10.51091   0.32291  26.12573   0.14019   3.14236   0.04081 =
         57.79977   0.00304   0.00000   0.00000     0.624   0.35000   1.00800
SFAC Cu  13.33801   3.58280   7.16761   0.24700   5.61581  11.39661   1.67350 =
         64.81267   1.19100   0.32010   1.26510  5180.000   1.52000  63.55000
SFAC  N  12.21261   0.00570   3.13220   9.89331   2.01250  28.99754   1.16630 =
          0.58260 -11.52901   0.00610   0.00330    19.600   0.68000  14.01000
SFAC  O   3.04850  13.27711   2.28680   5.70111   1.54630   0.32390   0.86700 =
         32.90894   0.25080   0.01060   0.00600    32.500   0.68000  16.00000
UNIT 22 26 1 8 4
LIST 4 ! automatically inserted. Change 6 to 4 for CHECKCIF!!
L.S. 10
FMAP 2
PLAN 10
ACTA
BOND $H
CONF
SIZE 0.358 0.321 0.268
WGHT    0.048200    0.133200
FVAR       0.23128
CU1   3    1.000000    0.000000    0.500000    10.50000    0.04564    0.03397 =
         0.02439   -0.00062   -0.00500    0.00871
O1    5    0.827798    0.195974    0.406880    11.00000    0.05689    0.04174 =
         0.03117   -0.00191   -0.00802    0.01373
N4    4    0.892908   -0.144049    0.405924    11.00000    0.06427    0.04109 =
         0.03275   -0.00338   -0.01294    0.00551
AFIX   3
H4    2    0.834029   -0.069234    0.342060    11.00000   -1.50000
AFIX   0
O2    5    1.089891    0.221829    0.281582    11.00000    0.04301    0.05805 =
         0.05797   -0.00381   -0.00555    0.01681
N3    4    0.334475    0.975228   -0.180595    11.00000    0.05708    0.04181 =
         0.03664   -0.00433   -0.01231    0.00878
C8    1    0.196744    0.963763   -0.094390    11.00000    0.05123    0.04479 =
         0.04269   -0.00889   -0.01398    0.01617
AFIX  43
H8A   2    0.069359    1.026329   -0.105518    11.00000   -1.20000
AFIX   0
N1    4    0.445513    0.797308   -0.017397    11.00000    0.03870    0.03167 =
         0.03303   -0.00455   -0.00603    0.00419
C1    1    0.914929    0.267135    0.310466    11.00000    0.04530    0.03502 =
         0.03596   -0.00687   -0.01211    0.00612
C2    1    0.791384    0.413485    0.228447    11.00000    0.03879    0.03248 =
         0.03046   -0.00598   -0.00751    0.00360
C3    1    0.884093    0.511099    0.128527    11.00000    0.03331    0.04670 =
         0.04461   -0.00178   -0.00169    0.00549
AFIX  43
H3A   2    1.024977    0.489576    0.114867    11.00000   -1.20000
AFIX   0
C4    1    0.772799    0.639482    0.048709    11.00000    0.03977    0.04508 =
         0.04120    0.00551    0.00356    0.00188
AFIX  43
H4A   2    0.838250    0.704495   -0.017864    11.00000   -1.20000
AFIX   0
C5    1    0.562965    0.671185    0.068148    11.00000    0.03649    0.02878 =
         0.03148   -0.00512   -0.00645    0.00250
C6    1    0.469202    0.579313    0.169010    11.00000    0.03500    0.04963 =
         0.03659   -0.00271    0.00090    0.00870
AFIX  43
H6A   2    0.329651    0.603747    0.183663    11.00000   -1.20000
AFIX   0
C7    1    0.583092    0.450630    0.248448    11.00000    0.04487    0.04603 =
         0.03109    0.00168    0.00285    0.00673
AFIX  43
H7A   2    0.518902    0.388216    0.316208    11.00000   -1.20000
AFIX   0
C9    1    0.488803    0.869166   -0.129267    11.00000    0.04815    0.04275 =
         0.03487   -0.00404   -0.00435    0.00498
AFIX  43
H9A   2    0.611277    0.846901   -0.165463    11.00000   -1.20000
AFIX   0
N2    4    0.252911    0.858820    0.006571    11.00000    0.04251    0.04983 =
         0.04074   -0.00489   -0.00482    0.01451
C11   1    1.062987   -0.232340    0.359653    11.00000    0.10008    0.07486 =
         0.06278   -0.03571   -0.01771    0.02877
AFIX  33
H11A  2    1.164757   -0.150450    0.321505    11.00000   -1.50000
H11B  2    1.129585   -0.320275    0.421504    11.00000   -1.50000
H11C  2    1.005285   -0.283743    0.305845    11.00000   -1.50000
AFIX   0
C10   1    0.733753   -0.265694    0.465084    11.00000    0.10316    0.08168 =
         0.06500   -0.00876   -0.01347   -0.03320
AFIX  33
H10A  2    0.624985   -0.205376    0.494376    11.00000   -1.50000
H10B  2    0.674023   -0.317305    0.411925    11.00000   -1.50000
H10C  2    0.798323   -0.353837    0.527585    11.00000   -1.50000
REM #####
AFIX   0
HKLF 4
REM  1 in P-1
REM wR2 = 0.0926, GooF = S = 1.030, Restrained GooF = 1.030 for all data
REM R1 = 0.0377 for 2345 Fo > 4sig(Fo) and 0.0475 for all 2727 data
REM 160 parameters refined using 0 restraints
END
WGHT      0.0481      0.1344
REM Highest difference peak  0.280,  deepest hole -0.201,  1-sigma level  0.053
Q1    1   0.6307 -0.0431  0.5979  11.00000  0.05    0.28
Q2    1   0.7201  0.4615  0.2472  11.00000  0.05    0.26
Q3    1   0.8418  0.3556  0.2641  11.00000  0.05    0.25
Q4    1   0.6901  0.3957  0.2253  11.00000  0.05    0.25
Q5    1   0.9719 -0.1444  0.4788  11.00000  0.05    0.23
Q6    1   0.8372  0.4539  0.1789  11.00000  0.05    0.23
Q7    1   0.3615  0.8387 -0.0009  11.00000  0.05    0.22
Q8    1   0.8088  0.1036  0.4068  11.00000  0.05    0.22
Q9    1   0.6674  0.6585  0.0543  11.00000  0.05    0.21
Q10   1   0.2411  0.9005 -0.0441  11.00000  0.05    0.20
;
_shelx_res_checksum     14545
