# Supplementary material for: Bis­(di­methylamine-κN)bis[4-(1,2,4-triazol-1-yl)benzoato-κO]copper(II)
Source: IUCrdata. 2022 Jan 14;7(Pt 1):x220046. doi: 10.1107/S2414314622000463 (PMC9028552; doi:10.1107/S2414314622000463)
Supplement: Supplementary file 2 [file x-07-x220046-Isup2.hkl]

data_I                                                                          
_shelx_title ' 1 in P-1'                                                        
_shelx_refln_list_code          4                                               
_shelx_F_calc_maximum      131.59                                               
_exptl_crystal_F_000       274.92                                               
_reflns_d_resolution_high  0.7688                                               
                                                                                
loop_                                                                           
 _space_group_symop_operation_xyz                                               
 'x, y, z'                                                                      
 '-x, -y, -z'                                                                   
                                                                                
_cell_length_a     6.3657                                                       
_cell_length_b     8.1428                                                       
_cell_length_c    12.1896                                                       
_cell_angle_alpha  72.595                                                       
_cell_angle_beta   89.376                                                       
_cell_angle_gamma  87.805                                                       
                                                                                
_shelx_F_squared_multiplier     1.000                                           
                                                                                
loop_                                                                           
 _refln_index_h                                                                 
 _refln_index_k                                                                 
 _refln_index_l                                                                 
 _refln_F_squared_calc                                                          
 _refln_F_squared_meas                                                          
 _refln_F_squared_sigma                                                         
 _refln_observed_status                                                         
   1   0   0       1208.49       1239.26        16.64 o                         
   2   0   0        605.44        574.46         5.50 o                         
   3   0   0        145.57        175.28         2.66 o                         
   4   0   0        185.62        180.14         2.55 o                         
   5   0   0         31.20         33.67         2.24 o                         
   6   0   0          0.35         -0.20         1.52 o                         
   7   0   0          3.70          5.80         3.55 o                         
   8   0   0          1.72          2.99         3.74 o                         
  -8   1   0          6.18         11.96         4.11 o                         
  -7   1   0          1.14         -1.16         1.69 o                         
  -6   1   0        104.70        102.93         3.69 o                         
  -5   1   0         20.57         21.94         2.02 o                         
  -4   1   0        494.61        486.49         6.80 o                         
  -3   1   0        584.72        647.98         7.80 o                         
  -2   1   0        129.08        129.93         3.55 o                         
  -1   1   0        727.41        701.42        10.28 o                         
   0   1   0        967.91       1071.45        22.34 o                         
   1   1   0       1775.98       1812.11        17.57 o                         
   2   1   0        126.73        125.01         3.08 o                         
   3   1   0        524.13        536.74         7.95 o                         
   4   1   0         11.60         10.36         1.12 o                         
   5   1   0         60.71         63.14         4.39 o                         
   6   1   0        110.42        117.78         5.98 o                         
   7   1   0         39.84         34.96         4.86 o                         
   8   1   0          5.98          7.85         4.30 o                         
  -8   2   0         12.42         16.95         2.74 o                         
  -7   2   0         14.07         15.78         2.42 o                         
  -6   2   0        146.43        148.24         4.36 o                         
  -5   2   0        108.28        100.18         5.61 o                         
  -4   2   0        434.65        443.20         6.54 o                         
  -3   2   0       1331.09       1389.33        16.36 o                         
  -2   2   0        310.27        298.46         4.58 o                         
  -1   2   0        193.39        233.64         3.16 o                         
   0   2   0          5.70          7.70         0.72 o                         
   1   2   0        481.24        459.36         5.03 o                         
   2   2   0         20.82         20.63         1.22 o                         
   3   2   0         51.02         49.33         1.36 o                         
   4   2   0         20.21         18.69         2.06 o                         
   5   2   0        246.76        255.66         3.68 o                         
   6   2   0        109.98        113.29         5.98 o                         
   7   2   0         15.12          9.91         3.55 o                         
   8   2   0         17.57         15.89         4.49 o                         
  -7   3   0          2.62          4.66         2.15 o                         
  -6   3   0         72.27         84.41         3.50 o                         
  -5   3   0        155.49        148.09         4.10 o                         
  -4   3   0        385.02        385.39         6.21 o                         
  -3   3   0       1124.45       1171.10        12.47 o                         
  -2   3   0        371.01        339.31         6.92 o                         
  -1   3   0          1.96          2.24         1.12 o                         
   0   3   0          1.48          1.50         0.93 o                         
   1   3   0        622.49        612.81         8.97 o                         
   2   3   0         38.63         44.51         1.15 o                         
   3   3   0        324.96        320.10         3.51 o                         
   4   3   0        135.12        132.49         3.46 o                         
   5   3   0        223.88        226.30         8.32 o                         
   6   3   0         43.17         50.85         4.86 o                         
   7   3   0          6.84          9.91         3.55 o                         
  -7   4   0         52.43         48.61         4.86 o                         
  -6   4   0         10.80         11.00         2.18 o                         
  -5   4   0        149.71        146.44         4.16 o                         
  -4   4   0        300.16        297.89         7.95 o                         
  -3   4   0        438.36        456.33         8.23 o                         
  -2   4   0        158.29        155.33         3.22 o                         
  -1   4   0       1893.90       2015.06        20.49 o                         
   0   4   0        650.16        643.07         8.04 o                         
   1   4   0        372.11        328.09         5.80 o                         
   2   4   0        707.28        718.43         9.53 o                         
   3   4   0        348.69        346.18         5.62 o                         
   4   4   0        199.27        194.01         4.42 o                         
   5   4   0         10.11          9.82         1.89 o                         
   6   4   0         23.09         16.64         3.55 o                         
   7   4   0          2.63          3.74         3.55 o                         
  -7   5   0          0.39         -2.24         2.62 o                         
  -6   5   0         30.95         30.66         3.93 o                         
  -5   5   0         79.39         76.46         4.86 o                         
  -4   5   0        212.56        188.44         6.54 o                         
  -3   5   0          1.30          2.47         1.30 o                         
  -2   5   0        128.39        133.12         8.88 o                         
  -1   5   0         22.36         16.25         1.52 o                         
   0   5   0        822.70        836.54        11.40 o                         
   1   5   0        393.78        389.97         7.10 o                         
   2   5   0         63.67         61.11         1.90 o                         
   3   5   0        177.71        173.83         4.49 o                         
   4   5   0         16.70         19.80         2.18 o                         
   5   5   0         95.10         95.54         4.21 o                         
   6   5   0         38.51         38.91         3.37 o                         
   7   5   0          3.16          2.99         3.55 o                         
  -6   6   0         24.51         31.22         4.11 o                         
  -5   6   0        125.67        117.03         5.98 o                         
  -4   6   0         90.96         80.39         4.86 o                         
  -3   6   0         56.78         64.19         2.90 o                         
  -2   6   0         40.95         41.35         2.44 o                         
  -1   6   0         24.86         30.10         2.12 o                         
   0   6   0        230.89        243.83         7.76 o                         
   1   6   0        166.30        154.97         3.55 o                         
   2   6   0         79.69         85.25         4.86 o                         
   3   6   0         55.95         54.45         2.82 o                         
   4   6   0          2.02          4.12         1.78 o                         
   5   6   0          3.17          3.39         3.46 o                         
   6   6   0          2.60          3.03         2.71 o                         
  -5   7   0         42.59         41.88         4.49 o                         
  -4   7   0        127.24        130.11         6.17 o                         
  -3   7   0        121.09        126.00         5.80 o                         
  -2   7   0         85.09         87.68         5.14 o                         
  -1   7   0          6.71          7.60         2.71 o                         
   0   7   0        122.36        128.35         3.72 o                         
   1   7   0         74.04         78.14         4.86 o                         
   2   7   0         21.90         25.61         3.37 o                         
   3   7   0         15.94         16.68         2.10 o                         
   4   7   0         35.41         35.89         2.84 o                         
   5   7   0          0.28          1.12         2.99 o                         
   6   7   0         10.33          9.10         2.99 o                         
  -4   8   0         28.00         29.72         4.11 o                         
  -3   8   0         97.35         96.84         5.61 o                         
  -2   8   0         16.82         23.09         2.38 o                         
  -1   8   0         34.19         41.43         2.77 o                         
   0   8   0         55.87         60.57         5.05 o                         
   1   8   0        232.10        218.91         7.66 o                         
   2   8   0         25.67         28.60         3.93 o                         
   3   8   0         23.43         30.10         4.11 o                         
   4   8   0         11.27         12.53         3.37 o                         
   5   8   0          0.13         -2.43         2.43 o                         
  -3   9   0         26.54         29.35         4.49 o                         
  -2   9   0        115.98        117.61         5.33 o                         
  -1   9   0          7.02          3.93         2.80 o                         
   0   9   0         46.80         39.45         4.67 o                         
   1   9   0          1.86         -2.62         2.62 o                         
   2   9   0         19.83         13.27         3.37 o                         
   3   9   0          7.62          1.68         2.80 o                         
   4   9   0         24.62         19.44         3.93 o                         
   0  10   0          9.06         15.52         3.74 o                         
   1  10   0         22.56         16.45         4.11 o                         
  -3  -9   1          9.47          6.73         3.18 o                         
  -2  -9   1         15.43         13.09         3.37 o                         
  -1  -9   1         50.63         43.75         4.67 o                         
   0  -9   1          7.84          9.72         3.18 o                         
   1  -9   1        189.19        201.34         8.04 o                         
   2  -9   1         36.77         46.53         3.24 o                         
   3  -9   1          9.39          9.72         3.37 o                         
  -5  -8   1          1.30         -0.37         2.80 o                         
  -4  -8   1         24.11         22.62         3.93 o                         
  -3  -8   1         42.25         38.70         4.49 o                         
  -2  -8   1        102.50        106.18         5.98 o                         
  -1  -8   1          1.78         -0.75         2.62 o                         
   0  -8   1         17.48         18.88         3.37 o                         
   1  -8   1         99.68        115.20         4.02 o                         
   2  -8   1        189.06        183.83        12.15 o                         
   3  -8   1         15.75         15.14         3.37 o                         
   4  -8   1          0.63         -1.68         2.80 o                         
  -5  -7   1          8.39          7.22         3.18 o                         
  -4  -7   1         16.76         16.71         2.37 o                         
  -3  -7   1         29.10         29.45         2.50 o                         
  -2  -7   1        122.10        117.96         5.80 o                         
  -1  -7   1        203.95        211.43         7.48 o                         
   0  -7   1         84.46         91.08         3.14 o                         
   1  -7   1         74.45         78.42         3.16 o                         
   2  -7   1         95.99         99.62         3.50 o                         
   3  -7   1          3.70          5.80         2.43 o                         
   4  -7   1          6.06          7.29         2.80 o                         
   5  -7   1          4.98          7.66         2.99 o                         
  -6  -6   1          6.42          6.08         2.25 o                         
  -5  -6   1         22.83         24.21         2.71 o                         
  -4  -6   1         50.66         53.33         3.17 o                         
  -3  -6   1         38.25         38.51         3.74 o                         
  -2  -6   1        276.16        270.70         7.85 o                         
  -1  -6   1        170.34        166.91         3.73 o                         
   0  -6   1          0.93          2.78         1.30 o                         
   1  -6   1          7.15          6.72         1.52 o                         
   2  -6   1        112.26        114.84         3.37 o                         
   3  -6   1         89.55         98.91         3.22 o                         
   4  -6   1         54.66         50.10         4.49 o                         
   5  -6   1         48.13         51.78         4.67 o                         
   6  -6   1         68.28         56.08         5.23 o                         
  -7  -5   1          8.09          5.42         3.74 o                         
  -6  -5   1         76.86         77.16         4.39 o                         
  -5  -5   1          0.20          0.14         1.70 o                         
  -4  -5   1         96.31         96.10         3.44 o                         
  -3  -5   1          3.00          2.62         2.06 o                         
  -2  -5   1        249.48        229.57         6.54 o                         
  -1  -5   1        216.38        217.23         4.86 o                         
   0  -5   1         12.11          7.29         1.31 o                         
   1  -5   1        253.96        243.43         4.43 o                         
   2  -5   1        189.07        171.58         3.83 o                         
   3  -5   1        231.23        231.19         4.52 o                         
   4  -5   1         99.97         94.78         5.05 o                         
   5  -5   1         65.50         60.94         4.67 o                         
   6  -5   1         46.25         49.54         4.67 o                         
  -7  -4   1          4.96          3.18         3.37 o                         
  -6  -4   1         11.10          9.72         3.37 o                         
  -5  -4   1        217.03        211.61         4.98 o                         
  -4  -4   1        219.48        213.55         4.81 o                         
  -3  -4   1        230.22        254.62         6.73 o                         
  -2  -4   1         19.17         24.12         2.62 o                         
  -1  -4   1        202.98        177.78         3.93 o                         
   0  -4   1       1145.42       1162.93        17.29 o                         
   1  -4   1        145.52        124.26         4.11 o                         
   2  -4   1        597.93        589.14         7.46 o                         
   3  -4   1          5.61          4.60         1.07 o                         
   4  -4   1        415.04        398.94         9.53 o                         
   5  -4   1         67.01         69.43         3.17 o                         
   6  -4   1         35.52         38.81         3.04 o                         
   7  -4   1         13.06         10.12         2.42 o                         
  -7  -3   1         13.37         10.66         3.74 o                         
  -6  -3   1         14.61         13.09         3.37 o                         
  -5  -3   1          0.36          2.03         1.57 o                         
  -4  -3   1        214.66        223.08         4.60 o                         
  -3  -3   1         92.13         81.69         3.74 o                         
  -2  -3   1        284.16        298.92         6.54 o                         
  -1  -3   1        421.82        414.27         6.36 o                         
   0  -3   1        201.39        197.37         7.20 o                         
   1  -3   1        632.17        658.05        10.66 o                         
   3  -3   1        321.77        305.43         4.36 o                         
   4  -3   1         58.27         57.03         2.71 o                         
   5  -3   1         40.84         44.85         2.71 o                         
   6  -3   1          1.06          3.34         1.87 o                         
   7  -3   1         25.50         20.83         2.77 o                         
  -8  -2   1          3.87         -2.24         3.74 o                         
  -7  -2   1         34.03         36.08         4.86 o                         
  -6  -2   1         18.02         19.63         3.55 o                         
  -5  -2   1         35.85         37.82         4.39 o                         
  -4  -2   1        359.75        338.48         4.62 o                         
  -3  -2   1        563.10        536.88         8.02 o                         
  -2  -2   1        733.71        803.49        12.71 o                         
  -1  -2   1         47.99         40.19         1.12 o                         
   0  -2   1        364.35        398.26         5.70 o                         
   1  -2   1        207.40        187.42         2.77 o                         
   2  -2   1        454.79        414.99        10.94 o                         
   3  -2   1        298.06        294.95         3.40 o                         
   4  -2   1         65.37         50.40         2.44 o                         
   5  -2   1        596.32        573.08         8.46 o                         
   6  -2   1          2.62          0.00         1.66 o                         
   7  -2   1         43.84         47.32         3.35 o                         
  -8  -1   1         11.34          6.92         3.93 o                         
  -7  -1   1        124.15        127.12         7.29 o                         
  -6  -1   1         63.20         66.55         5.23 o                         
  -5  -1   1         11.29         14.45         1.31 o                         
  -4  -1   1        149.10        143.20         4.11 o                         
  -3  -1   1        307.29        291.96         5.05 o                         
  -2  -1   1       1187.49       1175.51        11.61 o                         
  -1  -1   1        554.79        484.37         7.66 o                         
   0  -1   1        134.97        131.61         2.43 o                         
   1  -1   1       1639.19       1618.99        30.85 o                         
   2  -1   1        511.36        539.15         9.16 o                         
   3  -1   1        421.90        436.68         7.66 o                         
   4  -1   1        134.92        113.77         3.16 o                         
   5  -1   1        307.81        308.55         5.67 o                         
   6  -1   1         16.21         15.14         2.07 o                         
   7  -1   1         10.60          9.45         2.15 o                         
   8  -1   1         17.58         20.19         4.49 o                         
  -8   0   1          4.75         10.10         3.93 o                         
  -7   0   1         13.03         10.10         3.74 o                         
  -6   0   1        105.98        102.56         3.55 o                         
  -5   0   1         17.08         20.04         2.43 o                         
  -4   0   1         79.05         99.27         3.96 o                         
  -3   0   1        593.40        630.31         8.04 o                         
  -2   0   1        373.21        374.52         4.56 o                         
  -1   0   1      13876.05      13844.28       145.44 o                         
   1   0   1        935.91        901.64        12.53 o                         
   2   0   1        356.93        370.05         4.68 o                         
   3   0   1        793.34        811.77        15.05 o                         
   4   0   1        121.52        120.66         3.09 o                         
   5   0   1         93.18         92.16         3.27 o                         
   6   0   1         55.06         55.41         3.05 o                         
   7   0   1         17.88         18.00         4.58 o                         
   8   0   1          9.69          6.73         4.11 o                         
  -8   1   1          0.74         -3.55         3.55 o                         
  -7   1   1         35.37         36.75         3.74 o                         
  -6   1   1          0.77         -0.64         1.62 o                         
  -5   1   1         71.39         76.62         2.95 o                         
  -4   1   1         89.20         91.82         1.93 o                         
  -3   1   1          1.17          1.29         0.56 o                         
  -2   1   1        146.33        131.98         3.37 o                         
  -1   1   1       3009.99       2989.81        40.94 o                         
   0   1   1       2629.81       3116.37        42.25 o                         
   1   1   1       1477.22       1570.44        12.37 o                         
   2   1   1       2423.85       2428.53        51.50 o                         
   3   1   1        118.16        104.50         2.62 o                         
   4   1   1         13.30         20.10         1.59 o                         
   5   1   1         24.93         25.45         1.97 o                         
   6   1   1         77.05         84.76         3.28 o                         
   7   1   1          0.34         -2.99         2.99 o                         
   8   1   1         13.19          9.16         4.30 o                         
  -8   2   1          0.35          7.48         3.93 o                         
  -7   2   1          3.34          2.96         2.52 o                         
  -6   2   1         47.38         49.60         3.03 o                         
  -5   2   1        207.16        207.21         4.68 o                         
  -4   2   1        556.82        544.08         7.76 o                         
  -3   2   1        574.70        575.80         7.20 o                         
  -2   2   1       1729.28       1817.28        18.04 o                         
  -1   2   1        465.08        503.73         5.48 o                         
   0   2   1          2.90          3.64         0.84 o                         
   1   2   1       3599.18       4010.50        32.11 o                         
   2   2   1       1299.86       1403.11        13.86 o                         
   3   2   1         33.99         33.26         1.22 o                         
   4   2   1        346.19        367.14         5.48 o                         
   5   2   1         13.18         15.27         1.69 o                         
   6   2   1         50.44         52.91         4.86 o                         
   7   2   1         73.35         58.89         5.61 o                         
   8   2   1         12.90          6.36         3.93 o                         
  -7   3   1         59.34         53.85         3.50 o                         
  -6   3   1         92.50         91.29         3.63 o                         
  -5   3   1        167.99        163.36         4.23 o                         
  -4   3   1        704.20        700.22         9.18 o                         
  -3   3   1        488.31        470.88         7.76 o                         
  -2   3   1        509.60        500.45         8.23 o                         
  -1   3   1        124.34        134.97         3.74 o                         
   0   3   1        146.87        144.88         3.55 o                         
   1   3   1        204.47        232.83         2.68 o                         
   2   3   1        160.60        145.03         2.15 o                         
   3   3   1        433.16        418.61         4.48 o                         
   4   3   1        273.49        255.49         4.66 o                         
   5   3   1        107.69        104.30         3.37 o                         
   6   3   1         11.01         15.52         3.37 o                         
   7   3   1          5.80         13.09         3.93 o                         
   8   3   1         20.17         14.77         4.49 o                         
  -7   4   1          7.42         11.78         3.18 o                         
  -6   4   1         71.68         62.87         7.95 o                         
  -5   4   1         46.97         41.40         2.71 o                         
  -4   4   1        528.47        531.19        10.10 o                         
  -3   4   1         90.78         87.97         2.38 o                         
  -2   4   1        221.01        223.51         3.94 o                         
  -1   4   1        290.69        263.13         4.23 o                         
   0   4   1        426.30        420.79         5.61 o                         
   1   4   1         65.32         60.38         2.43 o                         
   2   4   1         88.62         80.04         1.72 o                         
   3   4   1        527.18        504.62         5.31 o                         
   4   4   1        194.15        191.97         7.29 o                         
   5   4   1        121.67        118.15         3.75 o                         
   6   4   1          7.45          4.30         2.99 o                         
   7   4   1          1.49          2.62         3.37 o                         
  -7   5   1         65.00         79.08         6.17 o                         
  -6   5   1         55.81         49.91         4.67 o                         
  -5   5   1         19.41         17.76         3.18 o                         
  -4   5   1         77.47         70.85         4.30 o                         
  -3   5   1          7.45          9.02         1.44 o                         
  -2   5   1          0.84         -0.26         1.12 o                         
  -1   5   1        935.12        978.35        11.43 o                         
   0   5   1        782.22        786.03         9.51 o                         
   1   5   1        317.02        311.45         6.36 o                         
   2   5   1        302.55        321.27         5.27 o                         
   3   5   1        392.62        412.27         6.54 o                         
   4   5   1         81.30         80.23         3.17 o                         
   5   5   1         48.11         51.25         3.55 o                         
   6   5   1          6.24         -1.31         2.80 o                         
   7   5   1          0.08         -0.56         3.37 o                         
  -6   6   1         21.55         14.77         3.55 o                         
  -5   6   1         24.32         21.69         3.37 o                         
  -4   6   1         14.95         16.45         2.99 o                         
  -3   6   1        278.69        290.13         5.46 o                         
  -2   6   1          5.90          6.40         1.44 o                         
  -1   6   1        284.31        294.08         5.35 o                         
   0   6   1         72.24         76.93         4.58 o                         
   1   6   1        351.45        361.18         7.29 o                         
   2   6   1        113.59        112.48         3.27 o                         
   3   6   1          5.30          3.83         1.59 o                         
   4   6   1          9.01         10.61         1.96 o                         
   5   6   1         19.67         21.49         3.83 o                         
   6   6   1         81.52         83.94         9.16 o                         
  -5   7   1         62.06         66.93         5.42 o                         
  -4   7   1         68.29         74.96         5.05 o                         
  -3   7   1        122.34        123.83         3.96 o                         
  -2   7   1        123.38        122.44         3.77 o                         
  -1   7   1         99.42        110.65         3.56 o                         
   0   7   1        136.88        135.32         3.81 o                         
   1   7   1         21.77         23.63         1.89 o                         
   2   7   1         23.93         20.56         2.99 o                         
   3   7   1         33.68         31.83         2.55 o                         
   4   7   1          0.18         -1.93         4.39 o                         
   5   7   1         19.36         23.28         2.58 o                         
   6   7   1          0.60          2.41         2.34 o                         
  -4   8   1         33.74         32.90         4.30 o                         
  -3   8   1         39.83         33.09         4.11 o                         
  -2   8   1        110.37        113.56         5.42 o                         
  -1   8   1        112.48        124.05         4.09 o                         
   0   8   1         89.15         88.66         3.54 o                         
   1   8   1          0.36          1.68         2.62 o                         
   2   8   1         14.09         20.75         3.37 o                         
   3   8   1         31.43         29.35         3.93 o                         
   4   8   1          4.84          4.30         2.80 o                         
   5   8   1          7.22          8.79         3.18 o                         
  -3   9   1         12.67         17.20         3.55 o                         
  -2   9   1          6.84          9.25         2.18 o                         
  -1   9   1         31.76         39.60         3.65 o                         
   0   9   1         12.36         16.45         3.55 o                         
   1   9   1         12.88         11.03         3.18 o                         
   2   9   1         48.55         43.56         4.67 o                         
   3   9   1         37.74         33.28         4.49 o                         
   4   9   1          8.07          3.93         2.99 o                         
  -1  10   1         37.95         37.39         4.67 o                         
   0  10   1         22.01         15.52         3.93 o                         
   1  10   1          3.85          7.48         3.55 o                         
   2  10   1          6.71          6.54         3.37 o                         
  -3  -9   2          2.14         -0.19         2.99 o                         
  -2  -9   2         40.69         38.32         5.05 o                         
  -1  -9   2          2.20          3.18         3.18 o                         
   0  -9   2         66.23         64.68         5.61 o                         
   1  -9   2         16.90         21.31         3.93 o                         
  -4  -8   2         10.76         13.27         3.55 o                         
  -3  -8   2          6.42          6.54         2.99 o                         
  -2  -8   2          5.54          2.99         2.99 o                         
  -1  -8   2         13.98         16.83         3.37 o                         
   0  -8   2        126.65        137.03         6.54 o                         
   1  -8   2        108.03        123.01         6.17 o                         
   2  -8   2         18.37         18.53         6.45 o                         
   3  -8   2         37.98         35.33         4.30 o                         
   4  -8   2         35.56         33.65         4.49 o                         
  -5  -7   2          6.48          6.04         2.31 o                         
  -4  -7   2         11.49         11.90         2.18 o                         
  -3  -7   2        110.63        105.25         5.80 o                         
  -2  -7   2         95.46         83.19         4.86 o                         
  -1  -7   2        260.88        242.28         7.66 o                         
   0  -7   2          9.59         12.90         2.99 o                         
   1  -7   2         89.50        100.83         5.05 o                         
   2  -7   2          6.16          3.62         1.65 o                         
   3  -7   2         89.38         79.08         4.86 o                         
   4  -7   2         22.06         22.62         3.55 o                         
   5  -7   2          1.83          2.24         2.80 o                         
  -6  -6   2          0.45          4.61         2.18 o                         
  -5  -6   2         25.83         27.50         2.77 o                         
  -4  -6   2         12.61         15.26         2.18 o                         
  -3  -6   2        112.83        105.25         5.23 o                         
  -2  -6   2        166.48        153.11         5.80 o                         
  -1  -6   2         87.73         78.52         4.49 o                         
   0  -6   2        379.36        386.07        19.26 o                         
   1  -6   2        128.80        129.96         3.93 o                         
   2  -6   2         19.38         23.71         3.27 o                         
   3  -6   2          1.06          0.19         1.87 o                         
   4  -6   2         94.11         86.56         5.05 o                         
   5  -6   2         62.96         62.07         5.23 o                         
   6  -6   2          0.24         -0.93         2.62 o                         
  -7  -5   2         17.17         14.96         4.11 o                         
  -6  -5   2          1.33          2.17         2.07 o                         
  -5  -5   2         73.46         65.30         3.56 o                         
  -4  -5   2         12.88         11.53         2.05 o                         
  -3  -5   2        182.13        180.40         6.54 o                         
  -2  -5   2        138.04        148.25         5.80 o                         
  -1  -5   2         23.28         25.48         1.66 o                         
   0  -5   2         95.56         89.82         4.02 o                         
   1  -5   2        199.24        194.60         4.49 o                         
   2  -5   2          1.41          1.66         1.25 o                         
   3  -5   2         75.62         73.28         4.11 o                         
   4  -5   2        283.00        267.71         8.04 o                         
   5  -5   2        291.28        297.80         9.16 o                         
   6  -5   2         86.78         87.30         5.61 o                         
  -7  -4   2         10.83          8.41         4.11 o                         
  -6  -4   2        170.79        164.82         4.98 o                         
  -5  -4   2         69.31         71.52         3.43 o                         
  -4  -4   2         28.30         28.52         2.38 o                         
  -3  -4   2          6.25          4.86         2.24 o                         
  -2  -4   2         13.88          9.91         2.06 o                         
  -1  -4   2          1.00          0.26         0.76 o                         
   0  -4   2        144.01        131.90         2.87 o                         
   1  -4   2        535.76        547.12        11.50 o                         
   2  -4   2        234.27        210.83         3.94 o                         
   3  -4   2        238.43        222.07         4.09 o                         
   4  -4   2        327.16        298.92         8.04 o                         
   5  -4   2        137.73        106.93         5.23 o                         
   6  -4   2        107.23         98.71         5.61 o                         
   7  -4   2          9.83         15.57         3.93 o                         
  -7  -3   2          1.01          1.68         3.18 o                         
  -6  -3   2          2.70          7.10         3.18 o                         
  -5  -3   2         62.10         59.51         3.05 o                         
  -4  -3   2        258.90        284.37         5.34 o                         
  -3  -3   2          7.56          8.60         2.06 o                         
  -2  -3   2        270.57        283.03         6.73 o                         
  -1  -3   2         30.82         19.63         1.31 o                         
   0  -3   2        667.18        654.62         7.52 o                         
   1  -3   2       2613.54       2858.25        27.96 o                         
   2  -3   2        262.09        223.40         5.61 o                         
   3  -3   2        165.95        168.81         3.74 o                         
   4  -3   2         36.02         35.72         2.31 o                         
   5  -3   2        130.82        118.74         3.77 o                         
   6  -3   2         57.00         54.28         3.24 o                         
   7  -3   2         32.78         30.09         3.74 o                         
  -8  -2   2          5.24          8.60         4.30 o                         
  -7  -2   2          0.75         -2.99         2.99 o                         
  -6  -2   2         17.99         18.51         3.74 o                         
  -5  -2   2        175.35        173.79         5.05 o                         
  -4  -2   2          1.23          0.95         0.82 o                         
  -3  -2   2        143.41        137.78         4.30 o                         
  -2  -2   2        725.82        753.20        12.34 o                         
  -1  -2   2       2096.23       2131.17        28.04 o                         
   0  -2   2        871.43        812.46        11.78 o                         
   1  -2   2        959.00        901.99         9.58 o                         
   2  -2   2       2648.89       2805.87        27.16 o                         
   3  -2   2        109.43        118.18         2.21 o                         
   4  -2   2        445.48        451.36         6.87 o                         
   5  -2   2        292.60        271.93        11.50 o                         
   6  -2   2         25.63         27.34         5.89 o                         
   7  -2   2          0.21          0.70         2.02 o                         
  -8  -1   2         17.55         20.75         4.67 o                         
  -7  -1   2          0.24         -1.12         2.99 o                         
  -6  -1   2          7.27          6.54         2.99 o                         
  -5  -1   2         63.86         64.98         2.07 o                         
  -4  -1   2        274.18        256.18         4.58 o                         
  -3  -1   2        412.17        394.62         4.92 o                         
  -2  -1   2       2078.36       2282.30        21.91 o                         
  -1  -1   2        161.11        171.20         2.38 o                         
   0  -1   2       2165.27       2149.87        28.60 o                         
   1  -1   2        644.59        637.30         9.35 o                         
   2  -1   2         68.20         53.70         2.90 o                         
   3  -1   2         61.23         56.63         2.99 o                         
   4  -1   2        380.43        373.65         6.64 o                         
   5  -1   2        143.14        157.04         4.21 o                         
   6  -1   2         90.06         88.17         3.54 o                         
   7  -1   2         77.10         77.48         4.58 o                         
   8  -1   2          5.73          5.65         2.71 o                         
  -8   0   2         20.61         14.39         4.30 o                         
  -7   0   2         64.07         62.44         5.61 o                         
  -6   0   2         19.13         22.88         2.24 o                         
  -5   0   2        126.03        129.47         4.49 o                         
  -4   0   2        550.40        589.82         6.15 o                         
  -3   0   2         56.16         52.22         2.06 o                         
  -2   0   2         24.93         31.00         1.25 o                         
  -1   0   2         15.46         15.52         1.31 o                         
   3   0   2        165.70        153.89         3.09 o                         
   4   0   2        633.36        609.47         8.11 o                         
   5   0   2        282.49        280.41         6.36 o                         
   6   0   2         46.77         49.99         2.99 o                         
   7   0   2         62.23         71.05         4.67 o                         
   8   0   2          4.34          7.48         4.11 o                         
  -8   1   2          2.63         -1.50         3.37 o                         
  -7   1   2          2.90          0.00         2.99 o                         
  -6   1   2         14.63         13.42         2.07 o                         
  -5   1   2        164.18        148.58         3.81 o                         
  -4   1   2        161.62        156.74         3.15 o                         
  -3   1   2          2.54          0.40         0.90 o                         
  -2   1   2        953.44        939.82        16.73 o                         
  -1   1   2        853.87        815.08        11.96 o                         
   1   1   2         66.07         75.56         1.29 o                         
   2   1   2         17.77         14.29         1.68 o                         
   3   1   2          8.45          4.74         0.76 o                         
   4   1   2        237.36        237.18         3.41 o                         
   5   1   2        261.58        277.89         5.21 o                         
   6   1   2          5.70          7.45         1.87 o                         
   7   1   2         79.74         79.08         6.17 o                         
   8   1   2          0.86         -3.37         3.37 o                         
  -8   2   2         23.62         25.24         4.86 o                         
  -7   2   2         12.39         12.20         2.29 o                         
  -6   2   2         22.03         23.63         2.42 o                         
  -5   2   2         34.82         39.50         2.71 o                         
  -4   2   2        282.40        285.47         5.02 o                         
  -3   2   2       1241.23       1304.69        14.01 o                         
  -2   2   2         27.62         24.86         1.68 o                         
  -1   2   2        242.72        233.82         3.27 o                         
   0   2   2       1584.67       1739.15        23.93 o                         
   1   2   2      17315.82      18314.16       288.24 o                         
   2   2   2        553.39        560.85         6.34 o                         
   3   2   2        346.34        353.52         4.98 o                         
   4   2   2         26.96         33.07         2.64 o                         
   5   2   2        101.90        100.77         3.10 o                         
   6   2   2         45.35         43.37         4.49 o                         
   7   2   2          0.84          2.62         3.18 o                         
   8   2   2          1.30         -3.55         3.55 o                         
  -7   3   2         15.21         16.56         2.63 o                         
  -6   3   2          0.65         -0.46         1.70 o                         
  -5   3   2        189.62        178.41         6.73 o                         
  -4   3   2        204.66        196.86         4.16 o                         
  -3   3   2        951.78        950.19        16.17 o                         
  -2   3   2        714.62        744.60        11.22 o                         
  -1   3   2         64.94         65.99         2.80 o                         
   0   3   2         90.14         81.88         2.80 o                         
   1   3   2        576.88        548.62         5.17 o                         
   2   3   2        704.26        683.25         7.71 o                         
   3   3   2         28.73         23.97         1.96 o                         
   4   3   2        268.81        277.83         3.72 o                         
   5   3   2         60.68         61.72         4.49 o                         
   6   3   2         21.78         24.86         3.93 o                         
   7   3   2         23.69         19.63         4.30 o                         
   8   3   2         15.36         11.22         4.11 o                         
  -7   4   2         34.52         31.78         4.30 o                         
  -6   4   2         30.55         34.39         2.84 o                         
  -5   4   2        233.39        227.93         4.95 o                         
  -4   4   2        118.98        111.85         3.35 o                         
  -3   4   2        126.68        123.03         2.78 o                         
  -2   4   2        404.49        397.84         5.80 o                         
  -1   4   2         49.95         38.81         1.78 o                         
   0   4   2         10.61         17.21         1.32 o                         
   1   4   2         49.98         47.90         1.66 o                         
   2   4   2        764.65        761.49        10.47 o                         
   3   4   2        263.28        254.41         6.36 o                         
   4   4   2        212.82        203.72         4.42 o                         
   5   4   2         13.34         14.93         4.30 o                         
   6   4   2         28.13         27.29         4.11 o                         
   7   4   2         12.91         14.39         3.93 o                         
  -7   5   2         25.91         26.73         4.30 o                         
  -6   5   2          5.18          5.61         2.99 o                         
  -5   5   2          4.80          9.35         2.62 o                         
  -4   5   2          3.04          1.12         2.06 o                         
  -3   5   2         31.34         36.90         2.15 o                         
  -2   5   2        429.53        463.07         6.80 o                         
  -1   5   2        347.59        355.80         5.55 o                         
   0   5   2         77.95         78.59         1.62 o                         
   1   5   2         94.92         89.73         3.37 o                         
   2   5   2        807.43        829.27        12.15 o                         
   3   5   2         31.31         30.53         2.12 o                         
   4   5   2         50.08         48.43         2.71 o                         
   5   5   2          0.37          0.97         1.65 o                         
   6   5   2         34.85         34.02         4.30 o                         
   7   5   2          7.42          5.98         3.55 o                         
  -6   6   2         41.20         46.36         4.86 o                         
  -5   6   2          9.70          6.92         2.99 o                         
  -4   6   2        216.25        208.63         7.48 o                         
  -3   6   2        154.52        157.51         4.07 o                         
  -2   6   2        201.74        202.25         4.49 o                         
  -1   6   2         94.61         92.33         3.27 o                         
   0   6   2        724.96        771.34        15.52 o                         
   1   6   2        296.95        297.43         6.73 o                         
   2   6   2         95.22         85.87         2.23 o                         
   3   6   2         88.65         94.49         5.33 o                         
   4   6   2         19.67         21.41         2.25 o                         
   5   6   2         66.13         73.43         3.43 o                         
   6   6   2          5.37          4.30         3.18 o                         
  -5   7   2         17.74         20.19         3.55 o                         
  -4   7   2         73.49         77.21         5.23 o                         
  -3   7   2        244.24        251.76         5.48 o                         
  -2   7   2         69.90         68.77         3.10 o                         
  -1   7   2        236.87        246.49         5.22 o                         
   0   7   2         28.51         35.98         5.42 o                         
   1   7   2        146.69        143.24         3.86 o                         
   2   7   2         60.43         58.33         4.49 o                         
   3   7   2          0.31          0.84         1.45 o                         
   4   7   2          8.85          9.54         1.98 o                         
   5   7   2          0.17          2.89         1.91 o                         
   6   7   2         15.04         17.74         2.62 o                         
  -5   8   2         17.57         17.20         3.74 o                         
  -4   8   2        100.07        103.38         6.17 o                         
  -3   8   2        135.26        149.09         4.62 o                         
  -2   8   2         56.58         57.37         3.46 o                         
  -1   8   2         52.56         52.04         3.03 o                         
   0   8   2          1.80         -1.15         1.57 o                         
   1   8   2         27.02         32.15         3.93 o                         
   2   8   2         16.98         17.57         3.37 o                         
   3   8   2         17.60         18.51         3.37 o                         
   4   8   2         18.78         18.13         3.37 o                         
   5   8   2          2.96          1.12         2.62 o                         
  -3   9   2         42.40         43.93         4.86 o                         
  -2   9   2         24.01         22.48         2.64 o                         
  -1   9   2         27.10         31.26         2.77 o                         
   0   9   2          1.49          6.17         2.80 o                         
   1   9   2         28.19         27.85         4.11 o                         
   2   9   2         19.57         14.39         3.37 o                         
   3   9   2         11.34          9.91         3.37 o                         
   4   9   2          3.97          2.99         2.99 o                         
  -2  10   2         29.27         28.31         4.58 o                         
  -1  10   2          1.17          4.49         2.99 o                         
   0  10   2          1.44          2.24         3.18 o                         
   1  10   2          0.16          1.50         2.80 o                         
   2  10   2         61.61         55.15         5.61 o                         
  -2  -9   3          3.30          1.68         3.37 o                         
  -1  -9   3         29.54         30.29         4.67 o                         
   0  -9   3         33.19         33.84         4.67 o                         
   1  -9   3         36.32         34.96         4.49 o                         
  -4  -8   3          3.58          1.71         2.34 o                         
  -3  -8   3         17.14         20.75         3.93 o                         
  -2  -8   3         12.66         14.21         3.37 o                         
  -1  -8   3         34.02         34.40         4.49 o                         
   0  -8   3         31.87         40.94         4.67 o                         
   1  -8   3         20.90         17.01         3.55 o                         
   2  -8   3         60.06         55.28         3.30 o                         
   3  -8   3         15.35         14.39         3.37 o                         
  -5  -7   3          2.65          1.03         2.12 o                         
  -4  -7   3         86.45         82.82         5.61 o                         
  -3  -7   3         15.34         15.70         3.37 o                         
  -2  -7   3        114.27        119.46         5.80 o                         
  -1  -7   3         36.52         33.09         3.93 o                         
   0  -7   3        118.95        129.37         5.98 o                         
   1  -7   3          2.61          2.89         1.65 o                         
   2  -7   3        301.85        288.33         5.82 o                         
   3  -7   3         53.41         60.94         4.86 o                         
   4  -7   3          1.47          1.87         2.62 o                         
   5  -7   3         29.32         32.15         4.30 o                         
  -6  -6   3         18.41         19.67         2.82 o                         
  -5  -6   3          1.58          5.61         2.18 o                         
  -4  -6   3          9.87         10.47         2.99 o                         
  -3  -6   3        102.39        105.25         5.80 o                         
  -2  -6   3        237.89        219.85         7.29 o                         
  -1  -6   3        575.68        609.63        13.09 o                         
   0  -6   3         13.29         11.55         1.62 o                         
   1  -6   3          9.69         10.87         1.72 o                         
   2  -6   3         59.83         71.20         2.97 o                         
   3  -6   3        259.83        234.62         7.48 o                         
   4  -6   3         28.41         29.91         3.74 o                         
   5  -6   3          1.22         -0.75         2.43 o                         
  -6  -5   3         22.39         23.25         3.37 o                         
  -5  -5   3          5.73          6.82         2.18 o                         
  -4  -5   3         28.95         31.41         3.55 o                         
  -3  -5   3        114.43        106.00         5.05 o                         
  -2  -5   3         99.94        103.75         5.05 o                         
  -1  -5   3        145.53        152.86         3.35 o                         
   0  -5   3        143.49        139.20        10.94 o                         
   1  -5   3         37.80         30.91         2.80 o                         
   2  -5   3        130.49        119.88         3.37 o                         
   3  -5   3        385.62        353.51         8.97 o                         
   4  -5   3         92.06         88.05         4.86 o                         
   5  -5   3         44.91         43.93         4.30 o                         
   6  -5   3         29.50         31.78         3.93 o                         
  -7  -4   3         19.70         26.36         4.67 o                         
  -6  -4   3         14.93         14.49         2.52 o                         
  -5  -4   3         23.69         22.98         2.90 o                         
  -4  -4   3         59.22         54.96         4.11 o                         
  -3  -4   3         96.71        106.75         5.05 o                         
  -1  -4   3        254.28        244.49         3.90 o                         
   0  -4   3        287.16        276.96         4.39 o                         
   1  -4   3         11.79         14.59         1.50 o                         
   2  -4   3          1.36          0.12         1.03 o                         
   3  -4   3        373.38        347.16         8.41 o                         
   4  -4   3        229.92        215.55         6.73 o                         
   5  -4   3        133.65        127.68         5.80 o                         
   6  -4   3         49.72         54.59         4.86 o                         
   7  -4   3         51.33         45.43         4.86 o                         
  -7  -3   3         39.20         36.45         5.23 o                         
  -6  -3   3         26.15         27.92         2.74 o                         
  -5  -3   3        374.61        391.06         8.79 o                         
  -4  -3   3          4.46          4.67         2.24 o                         
  -3  -3   3        114.36        115.53         4.67 o                         
  -2  -3   3        135.39        166.94         5.05 o                         
  -1  -3   3        344.78        346.93         4.58 o                         
   0  -3   3        996.18        992.54        10.82 o                         
   1  -3   3         38.55         34.29         1.65 o                         
   2  -3   3        429.33        429.97         8.60 o                         
   3  -3   3        301.70        304.91         7.48 o                         
   4  -3   3        376.55        370.52         8.97 o                         
   5  -3   3         34.66         35.73         2.63 o                         
   6  -3   3         13.84         13.68         2.24 o                         
   7  -3   3          5.74          6.73         2.52 o                         
  -7  -2   3          4.61          0.19         3.18 o                         
  -6  -2   3         16.92         28.04         4.11 o                         
  -5  -2   3        105.70        107.28         3.67 o                         
  -4  -2   3        136.49        122.64         4.67 o                         
  -3  -2   3        428.99        401.74         8.41 o                         
  -2  -2   3       1717.89       1898.61        27.85 o                         
  -1  -2   3        255.34        225.46         3.93 o                         
   0  -2   3       1578.33       1572.39        21.87 o                         
   1  -2   3       4555.44       4843.00        64.50 o                         
   2  -2   3        613.98        560.20         6.71 o                         
   3  -2   3        570.82        556.54         8.41 o                         
   4  -2   3        103.57         98.63         3.24 o                         
   5  -2   3         23.22         24.82         2.29 o                         
   6  -2   3          3.26          2.88         1.89 o                         
   7  -2   3         16.51         17.82         2.55 o                         
  -8  -1   3          0.41         -2.80         3.55 o                         
  -7  -1   3         10.83          8.41         3.55 o                         
  -6  -1   3         17.73         19.63         3.55 o                         
  -5  -1   3         17.80         20.18         2.71 o                         
  -4  -1   3          2.44          1.79         1.30 o                         
  -3  -1   3        921.72        985.72        10.59 o                         
  -2  -1   3        846.09        924.34         9.66 o                         
  -1  -1   3        815.72        887.80        12.53 o                         
   0  -1   3       1814.86       1854.31        25.24 o                         
   1  -1   3        650.91        638.27         7.00 o                         
   2  -1   3        157.52        126.19         2.80 o                         
   3  -1   3        788.98        825.74        14.39 o                         
   4  -1   3        281.91        279.17         5.21 o                         
   5  -1   3        107.45        116.29         3.62 o                         
   6  -1   3          4.73          4.30         1.79 o                         
   7  -1   3          0.39         -1.73         1.73 o                         
  -8   0   3          3.46         11.78         4.11 o                         
  -7   0   3          9.70         10.10         3.74 o                         
  -6   0   3        101.88        115.91         6.17 o                         
  -5   0   3         52.31         54.24         1.99 o                         
  -4   0   3         61.16         59.83         2.82 o                         
  -3   0   3        682.69        735.82        12.15 o                         
  -2   0   3       1631.00       1805.19        17.90 o                         
  -1   0   3        812.85        863.50        12.34 o                         
   0   0   3        210.42        206.57         4.11 o                         
   3   0   3        177.54        158.92         3.30 o                         
   4   0   3        341.90        336.27         5.53 o                         
   5   0   3         58.54         57.43         2.87 o                         
   6   0   3        389.27        381.48         6.97 o                         
   7   0   3         11.04         13.67         5.33 o                         
   8   0   3         32.12         41.88         5.61 o                         
  -8   1   3         11.69         21.87         4.49 o                         
  -7   1   3         16.36         16.83         3.93 o                         
  -6   1   3        323.63        313.01         7.01 o                         
  -5   1   3        308.53        323.17         7.01 o                         
  -4   1   3         76.70         66.00         2.25 o                         
  -3   1   3        582.57        627.57        11.78 o                         
  -1   1   3        844.37        878.27        13.09 o                         
   1   1   3        694.73        733.19        10.28 o                         
   2   1   3         46.87         35.52         1.87 o                         
   3   1   3        312.30        325.70         4.00 o                         
   4   1   3        373.43        392.77         8.04 o                         
   5   1   3         93.59         88.20         3.05 o                         
   6   1   3        225.78        217.28         5.11 o                         
   7   1   3         11.67         13.87         5.23 o                         
   8   1   3          1.44          3.74         3.74 o                         
  -7   2   3          6.39          8.46         2.29 o                         
  -6   2   3         18.74         23.42         2.42 o                         
  -5   2   3        257.20        242.59         5.02 o                         
  -4   2   3        123.91        117.78         5.05 o                         
  -3   2   3         95.26        126.72         2.97 o                         
  -2   2   3        701.39        700.53         7.99 o                         
   1   2   3        235.49        231.23         3.17 o                         
   2   2   3        654.47        645.52        10.28 o                         
   3   2   3         89.25         94.31         1.94 o                         
   4   2   3        246.82        246.49         3.41 o                         
   5   2   3         63.28         64.93         2.78 o                         
   6   2   3         13.04         13.51         2.07 o                         
   7   2   3          5.95          5.80         3.37 o                         
   8   2   3          0.50         -1.50         3.55 o                         
  -7   3   3          0.21          1.19         2.06 o                         
  -6   3   3         71.27         68.40         3.50 o                         
  -5   3   3         22.98         30.07         2.31 o                         
  -4   3   3        106.35        106.06         3.16 o                         
  -3   3   3        125.54        119.94         5.33 o                         
  -2   3   3          9.44         10.35         1.03 o                         
  -1   3   3         49.59         38.36         1.96 o                         
   0   3   3        890.22        999.97        15.14 o                         
   1   3   3       1764.39       1890.81        20.56 o                         
   2   3   3        839.19        868.20         9.91 o                         
   3   3   3       1185.37       1201.55        16.45 o                         
   4   3   3        225.96        214.01         3.26 o                         
   5   3   3          1.16          4.27         1.52 o                         
   6   3   3          0.92         -2.24         2.80 o                         
   7   3   3         23.02         22.99         4.30 o                         
  -7   4   3         10.62         10.66         3.37 o                         
  -6   4   3          9.37          9.35         2.80 o                         
  -5   4   3         59.17         57.77         3.83 o                         
  -4   4   3        113.81        117.62         3.27 o                         
  -3   4   3        244.14        238.35         5.23 o                         
  -2   4   3         65.82         60.88         1.69 o                         
  -1   4   3        354.49        340.65         5.16 o                         
   0   4   3        388.41        406.26         5.62 o                         
   1   4   3        680.26        698.65         6.60 o                         
   2   4   3        152.72        188.63         3.62 o                         
   3   4   3        503.01        521.32         5.65 o                         
   4   4   3         45.25         44.27         1.83 o                         
   5   4   3         79.26         77.91         3.83 o                         
   6   4   3          2.79          3.37         2.99 o                         
   7   4   3          7.97          6.36         3.74 o                         
  -7   5   3          8.32          1.87         3.18 o                         
  -6   5   3         56.82         58.89         5.05 o                         
  -5   5   3         88.02         84.31         5.05 o                         
  -4   5   3        147.83        144.70         5.80 o                         
  -3   5   3        307.93        325.55         5.59 o                         
  -2   5   3        183.65        180.60         3.96 o                         
  -1   5   3        176.77        158.60         5.14 o                         
   0   5   3        110.34        114.00         3.03 o                         
   1   5   3        186.18        193.34         3.27 o                         
   2   5   3         22.44         19.93         1.39 o                         
   3   5   3         45.38         49.56         1.90 o                         
   4   5   3         49.70         47.18         4.21 o                         
   5   5   3         50.14         50.56         2.90 o                         
   6   5   3         19.88         21.69         3.93 o                         
   7   5   3          4.02          5.61         3.55 o                         
  -6   6   3          8.51         11.03         3.55 o                         
  -5   6   3         76.96         71.23         5.42 o                         
  -4   6   3         96.84         89.55         5.05 o                         
  -3   6   3        235.42        246.62         5.00 o                         
  -2   6   3        159.72        161.91         8.79 o                         
  -1   6   3        410.75        438.09         6.94 o                         
   0   6   3        331.23        348.39         5.93 o                         
   1   6   3        271.36        284.16         6.73 o                         
   2   6   3         81.26         86.10         2.26 o                         
   3   6   3          0.36          2.61         1.52 o                         
   4   6   3         47.33         43.44         2.71 o                         
   5   6   3          2.93          1.31         2.43 o                         
   6   6   3         14.30          9.16         3.37 o                         
  -5   7   3         35.28         27.67         4.11 o                         
  -4   7   3         75.23         73.84         5.05 o                         
  -3   7   3          2.56          2.80         2.24 o                         
  -2   7   3         40.18         39.70         2.58 o                         
  -1   7   3          5.19          3.26         1.52 o                         
   0   7   3        295.11        310.92         6.17 o                         
   1   7   3        245.46        268.55         5.32 o                         
   2   7   3         33.45         34.40         3.55 o                         
   3   7   3          4.58          2.62         2.43 o                         
   4   7   3         59.13         55.86         3.16 o                         
   5   7   3         27.41         29.73         2.78 o                         
   6   7   3         23.77         26.92         4.30 o                         
  -5   8   3         26.69         25.42         4.11 o                         
  -4   8   3         39.90         37.02         4.49 o                         
  -3   8   3          9.38          9.32         2.90 o                         
  -2   8   3        146.45        161.13         4.75 o                         
  -1   8   3          2.59          4.86         2.43 o                         
   0   8   3         63.81         73.14         3.27 o                         
   1   8   3          4.45          6.17         2.62 o                         
   2   8   3         41.14         40.75         4.30 o                         
   3   8   3         29.91         29.35         3.93 o                         
   4   8   3          0.78          2.80         2.62 o                         
   5   8   3          3.60          7.85         2.99 o                         
  -4   9   3         50.53         40.75         4.86 o                         
  -3   9   3         27.29         25.05         4.11 o                         
  -2   9   3         38.14         37.89         3.10 o                         
  -1   9   3         11.65         11.09         3.37 o                         
   0   9   3          3.32          3.16         1.78 o                         
   1   9   3          9.97         10.28         3.37 o                         
   2   9   3          6.39          5.23         2.99 o                         
   3   9   3          7.59          8.60         2.99 o                         
   4   9   3         15.44         14.96         3.74 o                         
  -2  10   3          1.62         -0.46         2.18 o                         
  -1  10   3         15.53         12.53         3.74 o                         
   0  10   3         10.63         11.03         3.55 o                         
   1  10   3         57.88         47.11         5.05 o                         
   2  10   3          5.57          5.80         3.37 o                         
  -3  -8   4          6.97          4.11         3.18 o                         
  -2  -8   4          6.11          8.60         3.18 o                         
  -1  -8   4         59.93         61.50         5.42 o                         
   0  -8   4         34.16         31.41         4.30 o                         
   1  -8   4         51.72         56.27         5.05 o                         
   3  -8   4          8.01          8.23         2.99 o                         
  -5  -7   4         45.78         33.38         3.30 o                         
  -4  -7   4          7.39          6.73         3.18 o                         
  -3  -7   4         31.24         29.72         4.11 o                         
  -2  -7   4         12.15          9.16         3.18 o                         
  -1  -7   4        150.58        151.05         6.73 o                         
   0  -7   4         11.04         17.95         3.37 o                         
   1  -7   4        106.54        109.40         3.75 o                         
   2  -7   4         23.56         26.93         4.86 o                         
   3  -7   4         19.75         20.75         3.37 o                         
   4  -7   4         60.34         59.26         5.23 o                         
  -5  -6   4          8.11          9.47         2.43 o                         
  -4  -6   4         76.76         65.62         5.23 o                         
  -3  -6   4         82.92         74.40         5.23 o                         
  -2  -6   4         80.28         80.95         5.23 o                         
  -1  -6   4          9.15          4.49         2.24 o                         
   0  -6   4          0.61         -1.21         1.21 o                         
   1  -6   4        125.65        126.37         3.75 o                         
   2  -6   4        289.39        292.10         5.68 o                         
   3  -6   4         77.73         70.48         4.49 o                         
   4  -6   4         78.28         70.10         4.86 o                         
   5  -6   4         56.30         58.14         5.23 o                         
  -6  -5   4          1.00          2.90         4.58 o                         
  -5  -5   4          3.65          4.00         2.05 o                         
  -4  -5   4         37.14         41.69         4.11 o                         
  -3  -5   4         27.96         28.42         3.55 o                         
  -2  -5   4        165.12        161.52         6.36 o                         
  -1  -5   4         88.11         82.63         4.49 o                         
   0  -5   4        577.31        569.74         7.82 o                         
   1  -5   4         85.45         80.16         3.03 o                         
   2  -5   4        299.04        287.21         5.28 o                         
   3  -5   4          1.13         -1.68         1.87 o                         
   4  -5   4        138.52        125.44         5.80 o                         
   5  -5   4         66.91         70.29         4.86 o                         
   6  -5   4          2.38         -1.12         2.62 o                         
  -7  -4   4          7.00         10.66         4.30 o                         
  -6  -4   4         22.10         25.60         3.83 o                         
  -5  -4   4         11.53         10.02         2.80 o                         
  -4  -4   4         91.89         96.65         4.86 o                         
  -3  -4   4         29.54         28.23         3.37 o                         
  -1  -4   4        195.70        195.06         5.80 o                         
   0  -4   4         86.38         76.97         5.23 o                         
   1  -4   4        290.21        281.81         4.75 o                         
   2  -4   4        265.40        257.19         4.68 o                         
   3  -4   4         74.68         69.92         4.11 o                         
   4  -4   4         11.95         15.70         2.80 o                         
   5  -4   4        100.84         94.22         5.23 o                         
   6  -4   4         76.29         82.82         5.23 o                         
  -7  -3   4          3.30          9.72         3.74 o                         
  -6  -3   4        107.29        106.29         4.39 o                         
  -5  -3   4          1.82          1.25         1.96 o                         
  -4  -3   4        150.02        172.74         6.17 o                         
  -3  -3   4          2.16          1.68         2.06 o                         
  -2  -3   4        235.94        236.82         3.37 o                         
  -1  -3   4        505.79        504.87         6.29 o                         
   0  -3   4        129.73        121.21         2.69 o                         
   1  -3   4        437.54        448.82         7.66 o                         
   2  -3   4        664.35        656.62         9.25 o                         
   3  -3   4         30.02         31.97         2.99 o                         
   4  -3   4          0.94          3.74         1.87 o                         
   5  -3   4         81.23         83.75         4.86 o                         
   6  -3   4        133.27        142.27         6.36 o                         
   7  -3   4         43.38         51.22         5.05 o                         
  -7  -2   4          3.13          4.49         3.37 o                         
  -6  -2   4          0.42          3.37         2.99 o                         
  -5  -2   4        297.68        297.05         5.99 o                         
  -4  -2   4        191.17        199.28         6.36 o                         
  -3  -2   4        167.47        179.12         2.89 o                         
  -2  -2   4          4.17          1.71         0.93 o                         
  -1  -2   4        367.30        347.53         5.98 o                         
   0  -2   4        191.17        177.37         3.09 o                         
   1  -2   4        650.21        611.69         7.27 o                         
   2  -2   4        954.95        924.26        15.14 o                         
   3  -2   4        188.89        171.80         3.74 o                         
   4  -2   4         35.56         39.26         3.37 o                         
   5  -2   4        158.85        152.58         4.28 o                         
   6  -2   4         50.74         54.85         3.43 o                         
   7  -2   4         41.83         37.79         3.27 o                         
  -7  -1   4         15.32         19.82         4.11 o                         
  -6  -1   4          1.32          6.73         3.18 o                         
  -5  -1   4          1.50          4.80         1.62 o                         
  -4  -1   4         27.03         29.16         2.80 o                         
  -3  -1   4        616.91        649.28         7.58 o                         
  -2  -1   4        206.72        233.36         3.50 o                         
  -1  -1   4       1459.22       1623.62        22.43 o                         
   0  -1   4        225.33        213.30         4.49 o                         
   1  -1   4        592.20        553.17         9.35 o                         
   2  -1   4       2507.06       2658.35        26.04 o                         
   3  -1   4        355.29        325.24         3.83 o                         
   4  -1   4         87.64         87.36         4.86 o                         
   5  -1   4         84.90         91.94         3.43 o                         
   6  -1   4         35.73         37.50         5.05 o                         
   7  -1   4         32.36         36.64         3.09 o                         
  -7   0   4         10.64         16.26         3.93 o                         
  -6   0   4          0.33          0.19         2.80 o                         
  -5   0   4         33.96         36.54         1.85 o                         
  -4   0   4        713.03        729.22         8.84 o                         
  -3   0   4        396.72        423.24         8.23 o                         
  -2   0   4        327.76        357.96         4.74 o                         
  -1   0   4        323.94        351.64         6.17 o                         
   0   0   4        441.70        426.42         7.29 o                         
   1   0   4         34.66         44.31         2.62 o                         
   3   0   4        796.87        783.49        13.27 o                         
   4   0   4         69.04         68.05         3.74 o                         
   5   0   4        531.57        514.72        20.19 o                         
   6   0   4          7.52          9.69         2.02 o                         
   7   0   4         41.53         50.67         3.46 o                         
  -7   1   4         68.69         61.69         5.80 o                         
  -6   1   4         27.93         30.77         2.55 o                         
  -5   1   4         85.06         88.14         3.24 o                         
  -4   1   4        447.87        456.72         5.38 o                         
  -3   1   4        623.69        630.94        10.84 o                         
  -1   1   4       1142.37       1163.17        17.01 o                         
   0   1   4          7.28          6.54         1.31 o                         
   2   1   4         36.62         31.75         2.24 o                         
   3   1   4        155.71        151.82         3.30 o                         
   4   1   4         73.75         73.47         3.93 o                         
   5   1   4        210.06        199.27         7.95 o                         
   6   1   4         72.57         68.25         3.28 o                         
   7   1   4         32.60         32.11         2.92 o                         
   8   1   4         26.87         27.29         4.86 o                         
  -7   2   4         29.09         32.34         4.67 o                         
  -6   2   4        171.64        156.01         4.55 o                         
  -5   2   4         59.42         61.57         2.84 o                         
  -4   2   4        115.93        104.37         3.10 o                         
  -3   2   4        650.04        638.83         9.25 o                         
  -2   2   4         70.45         58.14         2.80 o                         
   1   2   4        447.19        440.67         5.48 o                         
   2   2   4       1015.98       1012.20         9.02 o                         
   3   2   4        172.98        174.17         2.72 o                         
   4   2   4        152.39        153.16         2.71 o                         
   5   2   4        166.43        163.70         4.04 o                         
   6   2   4         77.13         78.39         3.37 o                         
   7   2   4          3.70          6.73         3.55 o                         
   8   2   4         11.00          8.79         4.11 o                         
  -7   3   4         23.68         21.76         2.77 o                         
  -6   3   4         11.52         14.50         2.25 o                         
  -5   3   4          0.52          0.28         1.45 o                         
  -4   3   4         55.55         47.37         2.99 o                         
  -3   3   4         40.59         36.53         1.97 o                         
  -2   3   4        179.48        208.85         3.46 o                         
  -1   3   4         67.48         54.03         2.62 o                         
   0   3   4       1033.54       1080.54        16.45 o                         
   1   3   4       4492.36       4820.05        49.21 o                         
   2   3   4       1644.13       1700.98        14.39 o                         
   3   3   4        286.01        260.70         3.58 o                         
   4   3   4         15.56         16.30         1.86 o                         
   5   3   4         24.93         28.49         2.34 o                         
   6   3   4         36.39         39.45         4.30 o                         
   7   3   4          6.93         12.53         4.11 o                         
  -7   4   4         16.81         25.05         4.11 o                         
  -6   4   4         19.39         26.92         3.93 o                         
  -5   4   4         14.24         13.69         1.98 o                         
  -4   4   4         16.09         20.64         2.71 o                         
  -3   4   4        121.21        122.31         2.96 o                         
  -2   4   4        632.85        642.03         7.45 o                         
  -1   4   4         53.72         47.78         2.18 o                         
   0   4   4        434.41        474.65         8.97 o                         
   1   4   4        379.05        393.81         4.36 o                         
   2   4   4       2386.46       2407.46        19.89 o                         
   3   4   4        238.02        235.15         3.47 o                         
   4   4   4        149.93        155.89         4.27 o                         
   5   4   4          9.58          7.58         1.66 o                         
   6   4   4         12.65         17.20         3.74 o                         
   7   4   4         19.21         19.44         4.11 o                         
  -7   5   4          8.45          5.05         3.37 o                         
  -6   5   4         37.05         36.64         4.30 o                         
  -5   5   4          9.92         11.96         2.99 o                         
  -4   5   4        120.28        123.76         5.61 o                         
  -3   5   4        219.56        215.17         6.73 o                         
  -2   5   4        740.71        759.28         9.84 o                         
  -1   5   4        576.06        614.92        12.15 o                         
   0   5   4        108.73        120.73         3.17 o                         
   1   5   4          1.64          1.57         0.79 o                         
   2   5   4         77.04         73.05         2.05 o                         
   3   5   4         99.61         99.96         3.45 o                         
   4   5   4          2.75          4.29         1.52 o                         
   5   5   4         18.68         17.71         4.30 o                         
   6   5   4         18.56         20.19         3.93 o                         
   7   5   4          7.40          2.62         3.55 o                         
  -6   6   4         23.90         17.57         3.74 o                         
  -5   6   4          6.13         10.28         2.99 o                         
  -4   6   4        176.10        165.63         6.73 o                         
  -3   6   4        216.67        226.01         4.92 o                         
  -2   6   4        275.60        291.91         5.55 o                         
  -1   6   4        404.49        391.30         8.79 o                         
   0   6   4        100.45        115.29         3.93 o                         
   1   6   4          9.05         11.40         2.24 o                         
   2   6   4          0.90         -0.13         1.07 o                         
   3   6   4         67.89         63.04         2.21 o                         
   4   6   4          7.11          5.82         2.90 o                         
   5   6   4         48.03         48.05         5.05 o                         
   6   6   4          8.09          9.16         3.37 o                         
  -5   7   4         12.82         14.96         3.37 o                         
  -4   7   4          1.03          0.19         2.43 o                         
  -3   7   4          0.53          1.76         1.65 o                         
  -2   7   4         11.06          9.27         1.78 o                         
  -1   7   4        204.26        214.20         4.96 o                         
   0   7   4        226.23        234.52         5.08 o                         
   1   7   4         46.65         46.30         2.99 o                         
   2   7   4          6.88          7.77         2.34 o                         
   3   7   4        203.62        199.10         7.10 o                         
   4   7   4         27.40         32.89         2.58 o                         
   5   7   4         21.19         19.03         2.44 o                         
   6   7   4          1.11         -0.75         3.18 o                         
  -5   8   4         27.38         31.59         4.49 o                         
  -4   8   4          5.71          4.67         2.99 o                         
  -3   8   4        171.34        164.12         4.81 o                         
  -2   8   4         40.73         42.38         2.97 o                         
  -1   8   4         29.69         27.95         2.80 o                         
   0   8   4          0.91          0.38         2.80 o                         
   1   8   4         72.22         78.63         3.43 o                         
   2   8   4         42.87         51.41         4.67 o                         
   3   8   4         21.34         24.86         3.74 o                         
   4   8   4         32.96         32.53         4.11 o                         
   5   8   4          4.24          3.74         2.80 o                         
  -4   9   4         18.98         17.57         4.11 o                         
  -3   9   4         31.08         37.74         3.27 o                         
  -2   9   4         53.16         59.84         4.49 o                         
  -1   9   4          4.73          8.63         3.74 o                         
   0   9   4         32.03         32.13         2.82 o                         
   1   9   4          1.57          2.99         2.62 o                         
   2   9   4         20.68         15.52         3.37 o                         
   3   9   4         25.26         27.67         3.93 o                         
   4   9   4          2.78          9.16         3.37 o                         
  -2  10   4         51.00         59.83         3.97 o                         
  -1  10   4         13.55         16.72         2.71 o                         
   0  10   4         34.91         36.83         4.86 o                         
   1  10   4          2.18          4.49         3.18 o                         
   2  10   4          9.24          3.74         3.18 o                         
   3  10   4          3.54          6.36         2.99 o                         
  -2  -8   5         89.97         90.48         6.73 o                         
  -1  -8   5         23.42         29.54         4.49 o                         
   0  -8   5         70.63         76.27         5.98 o                         
   1  -8   5         38.80         41.31         4.86 o                         
  -4  -7   5         18.79         21.31         4.30 o                         
  -3  -7   5          9.56          5.61         3.18 o                         
  -2  -7   5         71.58         65.80         5.61 o                         
  -1  -7   5          9.29         11.40         3.37 o                         
   0  -7   5         16.54         22.99         3.74 o                         
   1  -7   5         37.63         35.33         3.93 o                         
   2  -7   5         34.67         38.84         2.91 o                         
   3  -7   5         62.41         61.69         5.05 o                         
   4  -7   5         40.33         48.42         4.86 o                         
  -5  -6   5         41.67         44.49         5.05 o                         
  -4  -6   5         14.64         12.90         3.37 o                         
  -3  -6   5          3.90          2.43         2.43 o                         
  -2  -6   5         17.30         16.26         3.37 o                         
  -1  -6   5          0.52          2.06         2.24 o                         
   0  -6   5         22.48         21.12         3.18 o                         
   1  -6   5         82.63         78.81         3.22 o                         
   2  -6   5         92.95         94.15         3.49 o                         
   3  -6   5        191.29        171.05         6.54 o                         
   4  -6   5         82.56         84.31         5.23 o                         
   5  -6   5         59.21         65.99         5.42 o                         
  -6  -5   5         17.12         21.73         3.01 o                         
  -5  -5   5         15.99         17.01         3.37 o                         
  -4  -5   5          0.25         -0.56         2.24 o                         
  -3  -5   5        154.27        160.77         6.73 o                         
  -2  -5   5         46.05         43.56         4.11 o                         
  -1  -5   5        362.39        373.14         9.72 o                         
   0  -5   5         94.85         95.87         3.74 o                         
   1  -5   5        203.29        209.73         9.25 o                         
   2  -5   5          8.97         11.86         1.78 o                         
   3  -5   5        515.43        452.03        10.66 o                         
   4  -5   5        150.12        144.13         6.36 o                         
   5  -5   5          0.97         -0.56         2.43 o                         
  -6  -4   5          3.14         -1.79         2.90 o                         
  -5  -4   5         33.71         33.09         4.11 o                         
  -4  -4   5          3.74          2.99         2.62 o                         
  -3  -4   5         10.44         13.65         2.80 o                         
  -2  -4   5        138.71        137.03         5.42 o                         
  -1  -4   5        440.61        455.77         9.81 o                         
   0  -4   5       1489.13       1454.67        15.95 o                         
   1  -4   5        260.56        252.71         4.69 o                         
   2  -4   5         76.30         71.42         2.78 o                         
   3  -4   5         28.30         41.31         3.55 o                         
   4  -4   5        170.28        164.70         6.36 o                         
   5  -4   5          8.09          8.60         2.62 o                         
   6  -4   5         10.31         15.70         3.18 o                         
  -7  -3   5          4.54          2.24         3.55 o                         
  -6  -3   5          2.51          0.66         2.80 o                         
  -5  -3   5         66.82         77.21         5.05 o                         
  -4  -3   5         39.70         41.13         3.74 o                         
  -3  -3   5         35.06         27.48         3.18 o                         
  -2  -3   5        370.17        357.25         5.98 o                         
  -1  -3   5        604.87        610.55         7.58 o                         
   0  -3   5        716.75        718.56         8.77 o                         
   1  -3   5        318.56        311.21         5.02 o                         
   2  -3   5         21.31         25.38         3.08 o                         
   3  -3   5         24.56         25.61         2.99 o                         
   4  -3   5        240.77        230.88         7.10 o                         
   5  -3   5         58.04         64.87         4.86 o                         
   6  -3   5         22.94         23.74         3.55 o                         
   7  -3   5         31.95         33.46         4.49 o                         
  -7  -2   5         20.98         21.69         4.49 o                         
  -6  -2   5         77.66         82.21         9.16 o                         
  -5  -2   5         74.17         72.72         4.67 o                         
  -4  -2   5         46.49         47.86         3.74 o                         
  -3  -2   5         61.48         48.98         3.55 o                         
  -2  -2   5        309.60        316.65         4.53 o                         
  -1  -2   5         24.01         29.11         1.52 o                         
   0  -2   5        466.70        492.88         6.39 o                         
   1  -2   5        498.34        509.21         6.67 o                         
   2  -2   5        166.15        154.14         5.89 o                         
   3  -2   5          4.05          3.18         1.87 o                         
   4  -2   5        294.28        282.66         7.66 o                         
   5  -2   5        127.84        143.76         5.98 o                         
   6  -2   5         85.64         95.34         5.42 o                         
   7  -2   5         25.16         30.64         3.83 o                         
  -7  -1   5          1.53          1.50         3.37 o                         
  -6  -1   5         34.61         33.09         4.30 o                         
  -5  -1   5          3.94          3.51         1.62 o                         
  -4  -1   5        829.34        828.35        15.14 o                         
  -3  -1   5        128.53        137.24         2.96 o                         
  -2  -1   5        574.45        630.70         7.53 o                         
  -1  -1   5        264.30        329.02         6.17 o                         
   0  -1   5        110.70         98.50         2.44 o                         
   1  -1   5       1238.74       1291.80        13.75 o                         
   2  -1   5          1.20          1.50         1.50 o                         
   3  -1   5         68.92         63.56         2.43 o                         
   4  -1   5         85.05         89.56         3.65 o                         
   5  -1   5        408.44        391.00         6.99 o                         
   6  -1   5         57.98         68.41         3.50 o                         
   7  -1   5         24.35         26.79         3.74 o                         
  -7   0   5         15.90         19.82         4.11 o                         
  -6   0   5         20.89         20.00         3.74 o                         
  -5   0   5        137.82        139.82         3.99 o                         
  -4   0   5         22.28         22.81         2.15 o                         
  -3   0   5        228.14        224.81         3.94 o                         
  -2   0   5        418.85        410.62         5.53 o                         
  -1   0   5       1929.01       2125.00        29.54 o                         
   0   0   5         69.90         46.36         2.62 o                         
   1   0   5        267.99        268.83         5.98 o                         
   3   0   5        283.62        266.21         7.76 o                         
   4   0   5        545.30        568.13        11.40 o                         
   5   0   5         11.78         11.17         1.93 o                         
   6   0   5          3.71          2.84         1.89 o                         
   7   0   5          0.19          0.45         4.21 o                         
  -7   1   5          1.88         -2.80         2.80 o                         
  -6   1   5         26.10         29.16         4.11 o                         
  -5   1   5         93.27         96.23         2.60 o                         
  -4   1   5        115.17        118.30         3.17 o                         
  -3   1   5         63.38         53.15         2.12 o                         
  -2   1   5       1272.05       1298.89        19.26 o                         
  -1   1   5       1052.51       1096.99        16.45 o                         
   0   1   5        161.96        137.59         3.93 o                         
   2   1   5        354.80        346.41         7.10 o                         
   3   1   5         69.39         62.66         2.58 o                         
   4   1   5        224.57        217.04         6.17 o                         
   5   1   5        176.01        176.83         6.08 o                         
   6   1   5        111.37        115.17         3.99 o                         
   7   1   5          1.92          2.66         2.02 o                         
  -7   2   5         24.84         25.42         4.30 o                         
  -6   2   5         44.05         45.11         2.95 o                         
  -5   2   5        252.99        245.78         4.05 o                         
  -4   2   5        114.90        123.64         3.37 o                         
  -3   2   5          5.05          4.49         1.68 o                         
  -2   2   5         67.61         60.76         3.18 o                         
  -1   2   5        713.84        727.59        12.15 o                         
   1   2   5       1194.52       1232.53        18.51 o                         
   2   2   5        129.32        116.88         2.84 o                         
   3   2   5         78.79         81.08         2.71 o                         
   4   2   5        111.34        101.69         4.02 o                         
   5   2   5        191.93        199.44         6.82 o                         
   6   2   5          6.80          9.44         2.07 o                         
   7   2   5         63.69         52.16         5.42 o                         
  -7   3   5         14.10         18.57         4.49 o                         
  -6   3   5          7.63          9.49         3.83 o                         
  -5   3   5        287.78        264.69         5.41 o                         
  -4   3   5        201.30        209.75         4.42 o                         
  -3   3   5         28.37         35.50         1.97 o                         
  -2   3   5         53.41         55.15         3.37 o                         
   0   3   5       1335.43       1409.57        21.12 o                         
   1   3   5        201.82        212.75         3.83 o                         
   2   3   5         56.24         54.31         1.83 o                         
   3   3   5         68.00         60.80         1.97 o                         
   4   3   5        135.13        138.82         3.02 o                         
   5   3   5         96.62         90.07         3.32 o                         
   6   3   5          1.76          3.04         1.79 o                         
   7   3   5         46.76         63.75         5.98 o                         
  -7   4   5          2.97          4.30         3.37 o                         
  -6   4   5          8.32          8.97         2.99 o                         
  -5   4   5          4.17          5.23         2.62 o                         
  -4   4   5        181.38        179.50         4.12 o                         
  -3   4   5        132.35        133.95         3.10 o                         
  -2   4   5         50.39         55.34         2.24 o                         
  -1   4   5        387.12        402.74         6.01 o                         
   0   4   5         62.53         52.72         2.99 o                         
   1   4   5       2972.66       3092.38        30.79 o                         
   2   4   5        278.19        259.78         3.67 o                         
   3   4   5        212.62        205.81         3.38 o                         
   4   4   5          0.74         -0.55         1.07 o                         
   5   4   5          8.69          7.88         2.15 o                         
   6   4   5          9.56          9.16         3.37 o                         
   7   4   5          1.88          6.17         3.55 o                         
  -6   5   5          3.50          0.75         2.62 o                         
  -5   5   5         37.63         34.21         3.93 o                         
  -4   5   5         89.99         86.93         4.86 o                         
  -3   5   5        233.70        229.76         6.92 o                         
  -2   5   5        391.94        403.43         8.97 o                         
  -1   5   5        369.38        378.80         6.15 o                         
   0   5   5        196.12        188.81         5.80 o                         
   1   5   5        101.40         95.84         2.11 o                         
   2   5   5        105.66         94.45         2.29 o                         
   3   5   5          8.42         12.52         1.41 o                         
   4   5   5         75.67         77.16         2.37 o                         
   5   5   5         46.36         43.48         2.77 o                         
   6   5   5          6.29          6.36         3.18 o                         
   7   5   5          1.73          1.31         3.37 o                         
  -6   6   5         13.02          9.16         3.37 o                         
  -5   6   5         19.80         20.19         3.55 o                         
  -4   6   5        108.69        103.75         5.61 o                         
  -3   6   5        157.91        142.64         5.98 o                         
  -2   6   5        295.36        314.85        13.55 o                         
  -1   6   5         99.21         93.90         3.30 o                         
   0   6   5        125.73        139.04         3.05 o                         
   1   6   5         43.28         49.52         2.58 o                         
   2   6   5        149.84        144.64         3.67 o                         
   3   6   5         39.21         40.50         1.90 o                         
   4   6   5         77.39         72.94         5.14 o                         
   5   6   5         20.57         23.85         2.44 o                         
   6   6   5         26.38         31.78         4.30 o                         
  -5   7   5         21.24         29.54         4.11 o                         
  -4   7   5         30.96         34.21         3.93 o                         
  -3   7   5         86.22         89.65         3.63 o                         
  -2   7   5        103.12        107.64         5.14 o                         
  -1   7   5         48.10         50.86         2.97 o                         
   0   7   5         23.16         22.00         2.12 o                         
   1   7   5         15.19         11.78         1.85 o                         
   2   7   5         79.73         75.04         3.14 o                         
   3   7   5          0.24         -2.24         2.24 o                         
   4   7   5         24.89         22.62         3.37 o                         
   5   7   5         13.72         12.14         2.18 o                         
   6   7   5         15.84         18.51         3.74 o                         
  -5   8   5         14.59         13.65         3.55 o                         
  -4   8   5         94.16         89.36         5.80 o                         
  -3   8   5         58.81         59.76         8.97 o                         
  -2   8   5         12.13         13.43         2.71 o                         
  -1   8   5          2.44          3.46         1.85 o                         
   0   8   5         59.85         60.71         2.70 o                         
   1   8   5         59.11         58.98         5.51 o                         
   2   8   5         60.23         54.96         4.86 o                         
   3   8   5         65.56         59.26         5.05 o                         
   4   8   5          4.92          7.10         2.80 o                         
   5   8   5         25.89         25.61         3.93 o                         
  -4   9   5         17.95         22.06         4.11 o                         
  -3   9   5         46.01         47.28         3.44 o                         
  -2   9   5          4.45          4.20         2.18 o                         
  -1   9   5         18.36         13.01         2.38 o                         
   0   9   5          0.26          2.43         1.98 o                         
   1   9   5         41.78         43.93         4.67 o                         
   2   9   5         68.19         71.79         5.80 o                         
   3   9   5         15.14         18.69         3.74 o                         
   4   9   5          0.11          0.19         2.62 o                         
  -2  10   5          3.16          2.15         2.25 o                         
  -1  10   5         59.34         61.92         4.02 o                         
   0  10   5          3.58          1.50         2.80 o                         
   1  10   5         27.43         28.23         4.49 o                         
   2  10   5          4.60          4.67         3.18 o                         
   3  10   5          7.15          5.80         3.37 o                         
  -1  -8   6         33.89         33.65         4.67 o                         
   0  -8   6         61.84         67.11         5.80 o                         
   1  -8   6         10.83         15.89         3.74 o                         
  -3  -7   6         10.82          5.42         3.37 o                         
  -2  -7   6          5.70          2.62         3.18 o                         
  -1  -7   6         45.51         52.16         5.23 o                         
   0  -7   6         96.19        104.88         6.54 o                         
   1  -7   6         42.34         41.31         4.49 o                         
   2  -7   6         98.94         98.52         5.61 o                         
   3  -7   6         26.54         35.71         4.11 o                         
  -5  -6   6          5.82          6.36         3.37 o                         
  -4  -6   6         15.06         19.44         3.93 o                         
  -3  -6   6         64.29         59.64         5.23 o                         
  -2  -6   6          8.45         14.39         3.37 o                         
  -1  -6   6          1.76          3.37         2.80 o                         
   0  -6   6         45.86         47.30         4.49 o                         
   1  -6   6         50.22         46.10         2.82 o                         
   2  -6   6        126.17        125.23         5.14 o                         
   3  -6   6         47.35         43.37         4.30 o                         
   4  -6   6         42.33         37.58         4.30 o                         
  -5  -5   6          0.64         -1.50         2.62 o                         
  -4  -5   6        123.92        103.19         5.80 o                         
  -3  -5   6         33.09         32.72         4.11 o                         
  -2  -5   6         62.34         56.08         4.67 o                         
  -1  -5   6        162.63        155.91         6.17 o                         
   0  -5   6        208.88        203.22         4.52 o                         
   1  -5   6         76.45         75.11         3.09 o                         
   2  -5   6        306.46        308.41         5.88 o                         
   3  -5   6        102.46         81.32         4.86 o                         
   4  -5   6         26.88         27.67         3.74 o                         
   5  -5   6         44.72         53.47         5.05 o                         
  -6  -4   6         26.21         26.43         3.55 o                         
  -5  -4   6          0.43         -0.19         2.80 o                         
  -4  -4   6          1.63         -0.19         2.62 o                         
  -3  -4   6        129.61        128.81         5.80 o                         
  -2  -4   6        229.54        234.06         7.48 o                         
  -1  -4   6        532.65        540.36         9.53 o                         
   0  -4   6        121.02        114.05         5.14 o                         
   1  -4   6         68.01         66.26         2.84 o                         
   2  -4   6        109.46        126.71         3.63 o                         
   3  -4   6        275.69        260.60         7.66 o                         
   4  -4   6         30.03         31.41         3.74 o                         
   5  -4   6          7.70          5.05         2.62 o                         
   6  -4   6          3.91         -0.75         2.62 o                         
  -6  -3   6          7.89          4.37         2.31 o                         
  -5  -3   6          2.93          8.60         2.99 o                         
  -4  -3   6          0.38          3.74         2.43 o                         
  -3  -3   6        124.92        122.26         5.42 o                         
  -2  -3   6        207.85        211.62         6.73 o                         
  -1  -3   6        631.41        638.21         8.12 o                         
   0  -3   6        247.80        226.97         4.28 o                         
   1  -3   6        974.51        990.36        18.13 o                         
   2  -3   6        171.62        176.29         3.88 o                         
   3  -3   6        328.44        299.49         8.04 o                         
   4  -3   6         17.85         14.02         2.80 o                         
   5  -3   6         28.07         29.91         3.74 o                         
   6  -3   6         50.76         53.65         4.86 o                         
  -7  -2   6          0.41          5.23         3.93 o                         
  -6  -2   6         14.34         16.31         2.50 o                         
  -5  -2   6         41.60         45.43         4.30 o                         
  -4  -2   6         38.40         38.88         3.93 o                         
  -3  -2   6        301.36        320.61         8.60 o                         
  -2  -2   6        239.99        223.40         4.86 o                         
  -1  -2   6        351.23        346.47         5.16 o                         
   0  -2   6        178.56        178.86         7.95 o                         
   1  -2   6         50.50         48.54         2.25 o                         
   2  -2   6         26.95         21.97         1.70 o                         
   3  -2   6        101.87         95.53         4.67 o                         
   4  -2   6         49.63         50.10         4.11 o                         
   5  -2   6         38.06         40.38         3.93 o                         
   6  -2   6        122.10        110.30         5.98 o                         
   7  -2   6         97.29        109.55         6.36 o                         
  -7  -1   6         34.01         31.78         4.86 o                         
  -6  -1   6         15.96         19.30         2.47 o                         
  -5  -1   6        476.92        480.64        11.22 o                         
  -4  -1   6         63.46         73.10         4.49 o                         
  -3  -1   6        433.57        445.38         6.24 o                         
  -2  -1   6          1.27          1.34         1.96 o                         
  -1  -1   6         25.60         22.29         2.52 o                         
   0  -1   6        139.81        136.21         5.61 o                         
   1  -1   6         23.31         33.38         1.87 o                         
   2  -1   6         55.56         60.72         2.24 o                         
   4  -1   6        206.90        194.05         6.36 o                         
   5  -1   6         17.59         18.13         2.99 o                         
   6  -1   6         61.42         57.80         3.59 o                         
   7  -1   6         63.88         66.12         4.77 o                         
  -7   0   6          2.94          5.80         3.74 o                         
  -6   0   6         14.17          8.60         3.37 o                         
  -5   0   6          2.33          1.78         2.43 o                         
  -4   0   6        422.69        419.82         6.31 o                         
  -3   0   6        409.90        407.69         7.57 o                         
  -2   0   6        490.09        534.17         7.05 o                         
  -1   0   6          1.82          6.54         1.50 o                         
   0   0   6        277.59        235.92         5.61 o                         
   1   0   6        142.88        138.34         4.49 o                         
   4   0   6        135.36        128.02         3.83 o                         
   5   0   6          1.01          2.95         2.06 o                         
   6   0   6         57.10         51.19         3.32 o                         
   7   0   6         20.68         25.03         2.87 o                         
  -7   1   6         13.76         19.63         4.11 o                         
  -6   1   6         36.97         34.21         4.30 o                         
  -5   1   6          6.96          6.11         1.95 o                         
  -4   1   6          5.20          5.88         1.52 o                         
  -3   1   6          7.47          8.72         1.45 o                         
  -2   1   6        442.82        426.80         8.23 o                         
  -1   1   6        143.49        141.33         4.30 o                         
   0   1   6       1537.91       1544.73        22.81 o                         
   1   1   6        464.13        467.92         8.97 o                         
   2   1   6        496.74        470.17         9.35 o                         
   3   1   6       1513.42       1537.11        17.17 o                         
   4   1   6        385.16        387.97         6.59 o                         
   5   1   6         85.26         82.72         3.35 o                         
   6   1   6         60.05         54.98         3.32 o                         
   7   1   6          0.23         -0.44         1.83 o                         
  -7   2   6         14.86         15.70         3.74 o                         
  -6   2   6         36.46         37.93         2.87 o                         
  -5   2   6          0.43         -0.14         1.64 o                         
  -4   2   6          0.62          1.87         1.87 o                         
  -3   2   6        294.41        308.83         7.48 o                         
  -2   2   6        384.16        379.69         8.04 o                         
  -1   2   6        274.22        267.14         6.17 o                         
   0   2   6        403.62        397.63         8.04 o                         
   2   2   6        146.91        142.27         4.67 o                         
   3   2   6         16.32         17.30         2.52 o                         
   4   2   6        291.89        301.71         5.67 o                         
   5   2   6         11.79         12.16         2.52 o                         
   6   2   6        149.87        164.42         4.79 o                         
   7   2   6          0.13         -0.75         1.97 o                         
  -6   3   6        140.64        135.83         7.57 o                         
  -5   3   6         63.39         61.96         3.27 o                         
  -4   3   6         38.54         39.20         2.51 o                         
  -3   3   6        330.83        322.29         8.04 o                         
  -2   3   6        280.08        298.55         7.48 o                         
  -1   3   6        111.56         97.21         4.11 o                         
   1   3   6        200.73        204.52         5.61 o                         
   2   3   6         10.68         10.26         1.45 o                         
   3   3   6         16.91         16.81         1.35 o                         
   4   3   6         77.10         77.89         7.29 o                         
   5   3   6         11.19         15.53         4.02 o                         
   6   3   6         38.49         38.09         2.78 o                         
   7   3   6         14.40         20.56         4.30 o                         
  -7   4   6          5.75          7.10         3.18 o                         
  -6   4   6         10.25         17.39         3.37 o                         
  -5   4   6        141.82        138.15         5.98 o                         
  -4   4   6         49.61         56.21         5.23 o                         
  -3   4   6         56.53         46.62         2.34 o                         
   0   4   6        546.16        581.03        11.03 o                         
   1   4   6         99.45         96.40         2.84 o                         
   2   4   6         12.97         10.21         1.19 o                         
   3   4   6         60.00         63.77         3.30 o                         
   4   4   6          9.82         13.07         1.42 o                         
   5   4   6         14.59         14.39         2.02 o                         
   6   4   6         14.32         14.77         3.55 o                         
   7   4   6         19.28         17.20         4.11 o                         
  -6   5   6         21.53         20.94         3.74 o                         
  -5   5   6         22.73         21.31         3.55 o                         
  -4   5   6          0.64         -2.06         2.06 o                         
  -3   5   6        110.42        102.63         5.23 o                         
  -1   5   6         48.87         48.76         2.58 o                         
   0   5   6         45.88         50.29         3.74 o                         
   1   5   6        109.06        109.66         3.30 o                         
   2   5   6        646.11        642.43         6.92 o                         
   3   5   6        283.61        291.57         4.39 o                         
   4   5   6         57.66         53.93         2.30 o                         
   5   5   6          2.29          0.56         2.80 o                         
   6   5   6          4.65          8.60         3.37 o                         
   7   5   6         16.11         11.96         3.93 o                         
  -6   6   6          6.57          7.85         3.18 o                         
  -5   6   6         19.57         21.69         3.74 o                         
  -4   6   6         17.56         20.00         3.37 o                         
  -3   6   6         35.31         42.62         4.11 o                         
  -2   6   6        113.97        114.41         5.42 o                         
  -1   6   6        289.06        310.24         5.82 o                         
   0   6   6         18.40         18.58         3.37 o                         
   1   6   6        154.60        162.48         5.33 o                         
   2   6   6         95.21         78.43         3.04 o                         
   3   6   6        236.95        234.60         3.95 o                         
   4   6   6         56.25         54.97         3.27 o                         
   5   6   6         77.16         73.35         3.83 o                         
   6   6   6          1.03         -1.12         3.18 o                         
  -5   7   6         56.20         57.77         5.23 o                         
  -4   7   6         42.56         34.96         4.30 o                         
  -3   7   6         44.35         43.93         4.49 o                         
  -2   7   6         40.43         40.17         3.74 o                         
  -1   7   6         78.46         80.36         3.50 o                         
   0   7   6         44.73         55.38         3.04 o                         
   1   7   6          8.93         11.27         1.85 o                         
   2   7   6          1.56          0.12         1.38 o                         
   3   7   6         26.83         27.11         3.55 o                         
   4   7   6         61.21         65.99         4.67 o                         
   5   7   6          6.53          5.80         2.99 o                         
   6   7   6          4.50          4.49         3.18 o                         
  -5   8   6         34.11         34.58         4.67 o                         
  -4   8   6          0.32          2.24         2.99 o                         
  -3   8   6         29.77         28.98         4.11 o                         
  -2   8   6         38.45         42.53         5.42 o                         
  -1   8   6         58.57         64.70         3.63 o                         
   0   8   6         78.32         83.31         8.41 o                         
   1   8   6         21.66         21.34         4.11 o                         
   2   8   6         24.13         24.59         4.49 o                         
   3   8   6          3.37          0.75         2.62 o                         
   4   8   6         29.50         26.92         3.93 o                         
   5   8   6          0.11          1.50         2.80 o                         
  -3   9   6          1.16          4.23         2.18 o                         
  -2   9   6          0.21          0.47         1.98 o                         
  -1   9   6          1.39         -1.28         1.91 o                         
   0   9   6         55.39         50.97         3.49 o                         
   1   9   6         97.08         95.93         4.07 o                         
   2   9   6         35.31         29.16         4.11 o                         
   3   9   6          1.06          0.93         2.62 o                         
   4   9   6         30.53         26.55         4.11 o                         
  -2  10   6         75.44         82.23         9.81 o                         
  -1  10   6          0.22          1.29         2.18 o                         
   0  10   6         27.26         29.98         4.11 o                         
   1  10   6          4.96          2.80         3.18 o                         
   2  10   6         16.07         17.76         3.74 o                         
  -3  -7   7          3.00          2.62         2.99 o                         
  -2  -7   7         41.55         39.82         5.05 o                         
  -1  -7   7         31.20         39.82         4.86 o                         
   0  -7   7         26.59         24.12         4.30 o                         
   1  -7   7        117.42        130.11         7.10 o                         
  -4  -6   7          5.70          2.24         3.18 o                         
  -3  -6   7          4.89          8.60         3.18 o                         
  -2  -6   7          2.91          3.74         2.99 o                         
  -1  -6   7        110.53        114.60         6.54 o                         
   0  -6   7         40.31         38.51         4.30 o                         
   1  -6   7        143.38        141.70         6.92 o                         
   2  -6   7        112.64        102.07         5.42 o                         
   3  -6   7         38.33         38.32         4.30 o                         
   4  -6   7         17.55         15.89         3.37 o                         
  -5  -5   7         26.72         23.93         4.30 o                         
  -4  -5   7         11.72         16.64         3.74 o                         
  -3  -5   7         27.93         34.96         4.49 o                         
  -2  -5   7          8.88          9.91         2.99 o                         
  -1  -5   7        178.56        168.25         6.92 o                         
   0  -5   7         83.84         97.21         5.23 o                         
   1  -5   7         55.01         62.55         4.30 o                         
   2  -5   7         93.38         90.82         3.63 o                         
   3  -5   7         32.93         37.76         3.93 o                         
   4  -5   7         36.44         30.47         4.11 o                         
   5  -5   7         17.11         19.63         3.93 o                         
  -6  -4   7          3.55          6.36         2.51 o                         
  -5  -4   7          7.99          7.48         3.37 o                         
  -4  -4   7         95.95         87.30         5.80 o                         
  -3  -4   7         69.59         71.97         4.86 o                         
  -2  -4   7         34.00         32.72         3.74 o                         
  -1  -4   7        108.93        102.07         5.23 o                         
   0  -4   7         20.76         19.05         2.06 o                         
   1  -4   7         51.09         48.88         2.58 o                         
   2  -4   7        161.33        164.96         4.30 o                         
   3  -4   7        107.72        101.14         5.23 o                         
   4  -4   7        110.99        103.38         5.61 o                         
   5  -4   7         30.43         36.27         4.30 o                         
  -6  -3   7          0.47         -1.98         1.98 o                         
  -5  -3   7         14.76         20.38         3.74 o                         
  -4  -3   7         49.29         50.29         4.67 o                         
  -3  -3   7          0.60         -1.12         2.24 o                         
  -2  -3   7        278.43        254.99         7.66 o                         
  -1  -3   7        268.97        261.33         8.23 o                         
   0  -3   7       1351.02       1290.83        14.64 o                         
   1  -3   7         21.07         23.19         2.52 o                         
   2  -3   7        184.31        194.39         4.28 o                         
   3  -3   7          5.59          4.49         2.24 o                         
   4  -3   7        236.72        226.39         7.66 o                         
   5  -3   7        117.92        125.63         5.98 o                         
   6  -3   7          0.89          2.99         2.80 o                         
  -6  -2   7         33.65         37.82         3.30 o                         
  -5  -2   7          0.61          1.68         2.62 o                         
  -4  -2   7        110.54        109.92         5.42 o                         
  -3  -2   7         60.87         58.14         4.11 o                         
  -2  -2   7         68.71         76.93         2.65 o                         
  -1  -2   7        184.26        184.87         3.91 o                         
   0  -2   7        212.29        216.29         4.28 o                         
   1  -2   7        728.50        737.50        23.84 o                         
   2  -2   7         94.76         90.30         3.03 o                         
   3  -2   7         36.43         29.72         3.37 o                         
   4  -2   7         14.31         15.33         2.80 o                         
   5  -2   7        180.44        166.75         6.54 o                         
   6  -2   7         47.83         57.95         5.05 o                         
  -7  -1   7          4.49          2.43         3.74 o                         
  -6  -1   7         34.08         34.54         3.01 o                         
  -5  -1   7         12.94         17.57         3.18 o                         
  -4  -1   7        222.61        221.90         7.10 o                         
  -3  -1   7        249.46        244.19         4.54 o                         
  -2  -1   7         33.88         31.22         2.62 o                         
  -1  -1   7        161.48        180.50         3.83 o                         
   0  -1   7        232.71        237.34         6.64 o                         
   1  -1   7        374.41        391.96         6.01 o                         
   2  -1   7         86.15         91.44         2.95 o                         
   3  -1   7          5.52          6.26         1.35 o                         
   4  -1   7          7.79          8.60         2.43 o                         
   5  -1   7        193.45        189.56         6.92 o                         
   6  -1   7         77.65         67.11         5.23 o                         
   7  -1   7         19.43         20.00         3.74 o                         
  -7   0   7          4.76          7.10         3.55 o                         
  -6   0   7         34.35         35.85         4.30 o                         
  -5   0   7        219.09        222.65         7.29 o                         
  -4   0   7        323.29        315.83         5.56 o                         
  -3   0   7        180.59        174.80         4.21 o                         
  -2   0   7          1.18          0.44         1.25 o                         
  -1   0   7         59.94         57.77         3.37 o                         
   0   0   7          4.26          2.71         1.22 o                         
   1   0   7        327.54        339.09         5.34 o                         
   2   0   7        360.91        366.23         7.66 o                         
   3   0   7        412.30        418.20         8.04 o                         
   4   0   7         12.00          9.91         2.62 o                         
   5   0   7        210.27        209.75         7.29 o                         
   6   0   7         43.51         43.35         3.27 o                         
   7   0   7         15.29         23.09         2.92 o                         
  -7   1   7         34.05         29.91         4.67 o                         
  -6   1   7          0.71         -2.06         2.62 o                         
  -5   1   7         28.63         34.82         3.38 o                         
  -4   1   7         51.64         47.88         2.55 o                         
  -3   1   7        434.55        416.36         6.40 o                         
  -2   1   7         42.66         40.94         2.99 o                         
  -1   1   7        790.45        850.04        14.02 o                         
   0   1   7          1.74          1.68         1.68 o                         
   1   1   7        336.51        332.20         7.66 o                         
   3   1   7        305.09        290.14         7.66 o                         
   4   1   7         61.23         60.94         4.30 o                         
   5   1   7          1.91          1.58         1.75 o                         
   6   1   7         79.31         86.73         6.64 o                         
   7   1   7          4.49          4.09         2.20 o                         
  -7   2   7          6.80          6.73         3.37 o                         
  -6   2   7         15.48         18.13         3.55 o                         
  -5   2   7          7.78          9.51         1.54 o                         
  -4   2   7        104.45        116.28         4.86 o                         
  -3   2   7         13.76         13.46         2.62 o                         
  -2   2   7        105.28         97.40         4.30 o                         
  -1   2   7        161.65        157.78         5.05 o                         
   0   2   7       1211.58       1300.20        20.19 o                         
   2   2   7        247.04        254.81         6.54 o                         
   3   2   7        455.29        459.88        10.10 o                         
   4   2   7         56.46         53.63         2.97 o                         
   5   2   7        204.91        201.59         4.98 o                         
   6   2   7          0.22         -1.68         1.79 o                         
   7   2   7          0.19          1.85         2.07 o                         
  -6   3   7          6.00          8.67         2.18 o                         
  -5   3   7         23.99         26.42         2.44 o                         
  -4   3   7        119.18        119.52         3.56 o                         
  -3   3   7        136.57        160.40         5.80 o                         
  -2   3   7        125.08        121.51         5.05 o                         
  -1   3   7        812.70        798.63        14.02 o                         
   1   3   7         61.84         55.71         3.74 o                         
   2   3   7         18.14         17.01         2.62 o                         
   3   3   7         21.18         19.37         3.46 o                         
   4   3   7          0.46         -1.30         1.52 o                         
   5   3   7         14.57         15.86         2.15 o                         
   6   3   7         33.14         33.80         2.78 o                         
   7   3   7         50.61         52.34         5.80 o                         
  -6   4   7         31.15         29.16         4.11 o                         
  -5   4   7         51.76         52.91         4.67 o                         
  -4   4   7        301.52        281.91         8.41 o                         
  -3   4   7        305.70        297.86         5.16 o                         
  -2   4   7        177.29        198.16         6.36 o                         
   0   4   7        405.85        391.28         8.79 o                         
   1   4   7          6.36          2.99         1.87 o                         
   2   4   7         82.49         67.54         2.84 o                         
   3   4   7         14.91         18.44         1.57 o                         
   4   4   7         10.01         12.92         1.47 o                         
   5   4   7          5.69          5.49         1.84 o                         
   6   4   7         59.60         58.89         5.42 o                         
   7   4   7          5.89         11.40         3.93 o                         
  -6   5   7          6.44          9.72         3.55 o                         
  -5   5   7          0.25          1.12         2.62 o                         
  -4   5   7        174.83        162.83         6.73 o                         
  -3   5   7        221.10        205.64         7.10 o                         
  -2   5   7          0.64         -1.12         2.06 o                         
  -1   5   7         50.17         49.91         4.11 o                         
   0   5   7        103.40        102.45         4.86 o                         
   1   5   7        608.89        642.42         8.99 o                         
   2   5   7        118.97        118.53         3.50 o                         
   3   5   7         50.20         51.04         2.19 o                         
   4   5   7          7.57          9.05         1.50 o                         
   5   5   7         29.51         32.87         2.55 o                         
   6   5   7         36.66         42.25         4.86 o                         
  -6   6   7          5.26          8.23         3.55 o                         
  -5   6   7         11.38          9.16         3.37 o                         
  -4   6   7          3.34          1.68         2.62 o                         
  -3   6   7        102.74         93.66         5.23 o                         
  -2   6   7         80.99         91.98         5.05 o                         
  -1   6   7         42.82         47.65         4.11 o                         
   0   6   7         36.87         39.51         2.52 o                         
   1   6   7          6.65          6.39         1.65 o                         
   2   6   7        455.93        435.26         8.32 o                         
   3   6   7        129.26        122.97         3.12 o                         
   4   6   7        129.88        132.46         5.17 o                         
   5   6   7         12.19         16.26         3.37 o                         
   6   6   7          3.55         -0.19         2.99 o                         
  -5   7   7          1.00          0.75         2.99 o                         
  -4   7   7         19.79         22.81         3.74 o                         
  -3   7   7         60.20         58.33         5.05 o                         
  -2   7   7         52.07         53.65         4.67 o                         
  -1   7   7         34.47         36.82         2.78 o                         
   0   7   7         38.84         33.48         2.63 o                         
   1   7   7         27.67         25.20         3.74 o                         
   2   7   7         20.29         25.59         2.99 o                         
   3   7   7         34.28         33.88         2.63 o                         
   4   7   7          8.62          9.91         2.99 o                         
   5   7   7         13.06         11.22         3.18 o                         
  -4   8   7         19.01         21.31         3.93 o                         
  -3   8   7         69.83         63.75         5.42 o                         
  -2   8   7         58.04         63.00         4.86 o                         
  -1   8   7         77.34         78.54         7.85 o                         
   0   8   7         20.39         20.55         2.71 o                         
   1   8   7         41.58         48.15         4.02 o                         
   2   8   7          9.78         10.70         2.05 o                         
   3   8   7         51.78         50.29         4.67 o                         
   4   8   7          6.24          3.18         2.80 o                         
   5   8   7          5.72          2.99         2.99 o                         
  -3   9   7          0.56          2.99         3.18 o                         
  -2   9   7         24.65         25.98         4.77 o                         
  -1   9   7         48.52         55.67         4.58 o                         
   0   9   7         56.45         59.39         6.36 o                         
   1   9   7         35.77         38.44         3.16 o                         
   2   9   7         15.53         19.82         3.74 o                         
   3   9   7         34.77         30.85         4.30 o                         
   4   9   7          0.06          0.56         2.80 o                         
  -2  10   7          6.94          3.46         2.38 o                         
  -1  10   7          5.55          8.97         2.80 o                         
   0  10   7          1.63          1.40         2.25 o                         
   1  10   7         20.05         12.15         3.74 o                         
   2  10   7         15.54         13.46         3.55 o                         
  -1  -7   8         17.71         25.42         4.49 o                         
   0  -7   8         50.06         52.34         5.61 o                         
   1  -7   8          1.26          2.43         3.18 o                         
  -3  -6   8          8.56         11.78         3.74 o                         
  -2  -6   8         79.09         81.32         5.80 o                         
  -1  -6   8         21.44         21.31         3.93 o                         
   0  -6   8         94.18         95.90         6.36 o                         
   1  -6   8        195.78        220.03         8.23 o                         
   2  -6   8         68.05         74.59         4.86 o                         
   3  -6   8         13.05          9.35         2.99 o                         
  -4  -5   8         15.71         17.76         4.11 o                         
  -3  -5   8         50.52         46.36         5.05 o                         
  -2  -5   8         44.81         40.19         4.49 o                         
  -1  -5   8         33.43         29.54         3.93 o                         
   0  -5   8         82.68         74.78         5.05 o                         
   1  -5   8        255.51        251.48         5.48 o                         
   2  -5   8         55.71         57.09         3.24 o                         
   3  -5   8         66.31         73.10         5.05 o                         
   4  -5   8         14.12         20.00         3.74 o                         
  -5  -4   8         18.13         26.92         4.49 o                         
  -4  -4   8         27.39         24.30         3.93 o                         
  -3  -4   8         27.32         23.18         3.74 o                         
  -2  -4   8        168.73        163.95         6.92 o                         
  -1  -4   8         46.21         39.07         3.93 o                         
   0  -4   8         40.67         39.81         2.50 o                         
   1  -4   8         81.44         83.92         6.45 o                         
   2  -4   8         46.69         46.79         3.37 o                         
   3  -4   8         81.00         84.31         5.05 o                         
   4  -4   8         35.68         42.44         4.30 o                         
   5  -4   8         43.43         41.50         4.67 o                         
  -6  -3   8         34.77         33.28         4.86 o                         
  -5  -3   8         21.94         17.57         3.74 o                         
  -4  -3   8          0.39          1.31         2.80 o                         
  -3  -3   8        246.89        204.52         7.66 o                         
  -2  -3   8        194.08        180.03         6.54 o                         
  -1  -3   8        348.39        327.74         5.98 o                         
   0  -3   8        348.08        342.85        10.19 o                         
   1  -3   8         44.43         46.34         2.58 o                         
   2  -3   8         17.80         18.52         1.97 o                         
   3  -3   8        234.19        202.27         7.10 o                         
   4  -3   8        134.64        127.12         5.98 o                         
   5  -3   8         40.75         43.37         4.49 o                         
  -6  -2   8          0.13         -1.31         2.80 o                         
  -5  -2   8         51.91         57.02         5.05 o                         
  -4  -2   8          7.80         11.78         3.18 o                         
  -3  -2   8          6.06          8.23         2.62 o                         
  -2  -2   8        209.78        219.10         5.61 o                         
  -1  -2   8        224.39        227.56         4.62 o                         
   0  -2   8        480.80        513.48         7.58 o                         
   1  -2   8        134.86        137.36         3.77 o                         
   2  -2   8         74.39         68.48         2.90 o                         
   3  -2   8         17.67         20.19         3.18 o                         
   4  -2   8        174.62        169.37         6.73 o                         
   5  -2   8         48.20         46.92         4.49 o                         
   6  -2   8         11.22          8.23         3.18 o                         
  -6  -1   8         21.29         19.08         3.08 o                         
  -5  -1   8         48.21         49.73         4.67 o                         
  -4  -1   8         66.91         62.44         4.49 o                         
  -3  -1   8          1.55          2.80         2.24 o                         
  -2  -1   8        175.76        174.43         3.99 o                         
  -1  -1   8        199.90        206.64         9.35 o                         
   0  -1   8        466.31        499.43         7.33 o                         
   1  -1   8         69.44         59.53         2.77 o                         
   2  -1   8        473.39        484.31         7.18 o                         
   3  -1   8        108.07        114.97         5.23 o                         
   4  -1   8        341.06        315.94         8.97 o                         
   5  -1   8          0.94          3.74         2.62 o                         
   6  -1   8          8.36          8.23         3.18 o                         
  -7   0   8         14.94         14.77         4.11 o                         
  -6   0   8         11.59         10.35         2.34 o                         
  -5   0   8         65.17         54.40         4.49 o                         
  -4   0   8         70.37         75.15         4.86 o                         
  -3   0   8         12.96         17.77         1.89 o                         
  -2   0   8        151.07        146.11         3.81 o                         
  -1   0   8        199.40        216.48         6.17 o                         
   0   0   8        343.74        348.80         5.75 o                         
   1   0   8        203.26        198.52         5.61 o                         
   2   0   8        303.69        319.50         5.46 o                         
   3   0   8        138.56        132.82         3.50 o                         
   4   0   8        152.36        154.04         6.17 o                         
   5   0   8         20.99         24.68         3.37 o                         
   6   0   8          4.84          5.23         2.80 o                         
   7   0   8         21.03         27.67         4.11 o                         
  -7   1   8          0.27          3.55         3.37 o                         
  -6   1   8         34.56         25.99         4.11 o                         
  -5   1   8          1.49          2.62         2.43 o                         
  -4   1   8        552.35        529.61        10.84 o                         
  -3   1   8         31.84         37.72         2.44 o                         
  -2   1   8        289.39        313.88         7.66 o                         
  -1   1   8          3.66          2.24         2.06 o                         
   0   1   8         28.27         27.29         2.80 o                         
   1   1   8        336.99        361.36         8.41 o                         
   3   1   8        112.90        114.22         5.42 o                         
   4   1   8        114.70        120.39         5.42 o                         
   5   1   8        145.87        132.17         5.98 o                         
   6   1   8          4.44          1.87         2.62 o                         
   7   1   8         10.63         10.73         2.60 o                         
  -7   2   8         39.35         48.79         5.23 o                         
  -6   2   8          9.54          2.06         2.99 o                         
  -5   2   8         21.84         19.28         1.95 o                         
  -4   2   8         38.28         36.53         2.51 o                         
  -3   2   8        134.04        123.38         5.23 o                         
  -2   2   8        218.98        229.19         6.73 o                         
  -1   2   8        752.18        799.19        14.21 o                         
   0   2   8         84.39         85.25         4.30 o                         
   3   2   8        107.40        107.49         5.23 o                         
   4   2   8        163.17        160.02         6.17 o                         
   5   2   8         24.89         23.75         2.55 o                         
   6   2   8         12.57         13.62         2.42 o                         
   7   2   8          4.84          8.65         2.46 o                         
  -6   3   8          7.41         13.83         3.37 o                         
  -5   3   8         24.69         26.25         2.45 o                         
  -4   3   8         20.27         24.68         3.18 o                         
  -3   3   8        104.25        104.69         5.23 o                         
  -2   3   8        139.29        131.98         5.42 o                         
  -1   3   8        677.87        700.11        13.27 o                         
   2   3   8         23.33         15.33         2.80 o                         
   3   3   8          0.56          3.18         2.24 o                         
   4   3   8        153.57        161.90         4.49 o                         
   5   3   8         81.44         80.93         3.56 o                         
   6   3   8         55.22         52.66         3.41 o                         
   7   3   8          3.26          4.49         3.93 o                         
  -6   4   8         17.17         23.56         3.93 o                         
  -5   4   8         62.37         66.55         5.05 o                         
  -4   4   8         26.70         26.36         3.55 o                         
  -3   4   8         37.91         30.47         3.37 o                         
  -2   4   8        254.37        233.68         7.48 o                         
   1   4   8        100.89         90.48         4.67 o                         
   2   4   8         95.30         98.71         5.05 o                         
   3   4   8         18.60         19.07         2.99 o                         
   4   4   8          0.64          2.52         2.52 o                         
   5   4   8         74.24         75.18         5.14 o                         
   6   4   8          5.76          5.34         2.11 o                         
  -6   5   8          8.92         12.15         3.55 o                         
  -5   5   8        138.16        133.85         6.54 o                         
  -4   5   8         96.55         84.13         5.23 o                         
  -3   5   8         16.07         20.19         3.18 o                         
  -2   5   8        162.31        170.87         6.54 o                         
  -1   5   8         87.17        108.62         5.23 o                         
   0   5   8         33.15         47.11         3.93 o                         
   1   5   8          4.48          7.10         2.43 o                         
   2   5   8         79.75         80.57         4.67 o                         
   3   5   8         16.43         20.80         1.69 o                         
   4   5   8         27.70         27.46         2.37 o                         
   5   5   8         60.73         61.54         3.43 o                         
   6   5   8          9.10          6.92         3.55 o                         
  -5   6   8          7.72          6.17         3.18 o                         
  -4   6   8         83.94         89.17         5.61 o                         
  -3   6   8         19.39         17.76         3.37 o                         
  -2   6   8          1.38          1.55         1.65 o                         
  -1   6   8         27.74         29.54         3.55 o                         
   0   6   8          6.29          5.23         2.62 o                         
   1   6   8        164.15        174.11         4.56 o                         
   2   6   8        132.49        132.84         4.03 o                         
   3   6   8         44.96         44.33         2.91 o                         
   4   6   8         34.85         36.55         2.19 o                         
   5   6   8          9.61         12.34         3.37 o                         
   6   6   8          5.47          5.23         3.18 o                         
  -5   7   8         19.49         23.37         4.11 o                         
  -4   7   8         34.37         30.85         4.30 o                         
  -3   7   8          0.68          3.18         2.62 o                         
  -2   7   8         19.10         19.44         3.37 o                         
  -1   7   8        102.59        106.00         5.80 o                         
   0   7   8         29.52         34.71         4.95 o                         
   1   7   8          9.16          9.54         1.91 o                         
   2   7   8          8.55         14.85         2.05 o                         
   3   7   8        104.85        106.92         4.03 o                         
   4   7   8         58.60         59.82         4.86 o                         
   5   7   8         16.10         17.01         3.18 o                         
  -4   8   8         16.47         15.14         3.74 o                         
  -3   8   8          9.96          6.73         3.18 o                         
  -2   8   8         17.28         24.86         3.93 o                         
  -1   8   8         55.44         56.79         3.57 o                         
   0   8   8        143.75        155.03        15.05 o                         
   1   8   8         19.97         25.17         2.71 o                         
   2   8   8         74.59         72.79         3.50 o                         
   3   8   8         10.02          0.19         2.62 o                         
   4   8   8         15.46         14.96         3.37 o                         
   5   8   8          1.42          3.93         2.99 o                         
  -3   9   8         21.79         20.94         4.30 o                         
  -2   9   8         18.08         22.20         6.36 o                         
  -1   9   8         33.31         33.36         5.33 o                         
   0   9   8         42.20         41.51         3.24 o                         
   1   9   8         26.57         26.35         2.97 o                         
   2   9   8         14.00         13.65         3.55 o                         
   3   9   8          0.60         -1.68         2.62 o                         
   4   9   8          0.41          6.73         3.18 o                         
  -1  10   8          5.86          6.73         2.51 o                         
   0  10   8         19.03         24.03         3.18 o                         
   1  10   8         22.45         25.05         4.49 o                         
   2  10   8          2.32         -2.43         2.43 o                         
  -2  -6   9          9.90         15.52         4.11 o                         
  -1  -6   9         12.05         14.39         3.93 o                         
   0  -6   9        121.11        104.32         6.73 o                         
   1  -6   9         56.56         63.56         5.80 o                         
  -4  -5   9          1.50         -3.18         3.18 o                         
  -3  -5   9         17.89         16.83         3.93 o                         
  -2  -5   9         14.50         15.89         3.74 o                         
  -1  -5   9        116.34        103.01         5.98 o                         
   0  -5   9        177.41        178.72         7.10 o                         
   1  -5   9         88.18         96.65         5.80 o                         
   2  -5   9        160.12        186.94         7.10 o                         
   3  -5   9         16.59         10.10         3.18 o                         
  -5  -4   9          9.15          5.80         3.74 o                         
  -4  -4   9         36.39         38.70         5.05 o                         
  -3  -4   9         63.03         57.95         5.42 o                         
  -2  -4   9         46.18         39.63         4.49 o                         
  -1  -4   9         27.20         27.29         3.74 o                         
   0  -4   9        126.53        122.82         5.98 o                         
   1  -4   9         21.25         16.13         2.10 o                         
   2  -4   9         62.68         65.19         3.37 o                         
   3  -4   9         71.03         80.20         5.23 o                         
   4  -4   9         29.27         27.48         3.93 o                         
  -5  -3   9         12.74         16.08         3.93 o                         
  -4  -3   9        111.06         94.97         6.17 o                         
  -3  -3   9         69.59         68.05         5.42 o                         
  -2  -3   9         68.27         62.07         5.05 o                         
  -1  -3   9          2.37          1.50         2.24 o                         
   0  -3   9         68.11         70.06         3.09 o                         
   1  -3   9         30.99         30.08         2.44 o                         
   2  -3   9         14.21         10.33         2.06 o                         
   3  -3   9         83.30         88.24         5.23 o                         
   4  -3   9         43.67         41.69         4.49 o                         
   5  -3   9         63.04         56.08         5.23 o                         
  -6  -2   9         27.21         29.72         4.67 o                         
  -5  -2   9         24.58         32.90         4.30 o                         
  -4  -2   9         16.94         30.10         4.11 o                         
  -3  -2   9        160.19        164.32         7.10 o                         
  -2  -2   9        140.79        149.00         6.17 o                         
  -1  -2   9         48.07         52.46         3.37 o                         
   0  -2   9         85.22         88.01         6.82 o                         
   1  -2   9          4.79          4.18         2.99 o                         
   2  -2   9          5.19          4.96         1.65 o                         
   3  -2   9        118.18        122.26         5.80 o                         
   4  -2   9        130.01        129.55         6.17 o                         
   5  -2   9         92.80         94.41         5.80 o                         
  -6  -1   9         10.18          9.53         3.55 o                         
  -5  -1   9          3.02          8.41         3.18 o                         
  -4  -1   9          9.34          8.79         2.99 o                         
  -3  -1   9         85.75         93.29         5.42 o                         
  -2  -1   9          3.72          0.80         1.38 o                         
  -1  -1   9        120.04        128.44         7.85 o                         
   0  -1   9        188.04        207.37         4.69 o                         
   1  -1   9       1799.94       1851.41        20.42 o                         
   2  -1   9         52.99         54.12         2.84 o                         
   3  -1   9        310.79        290.33         8.41 o                         
   4  -1   9          0.96         -1.87         2.06 o                         
   5  -1   9         62.34         71.23         5.42 o                         
   6  -1   9         32.73         31.97         4.30 o                         
  -6   0   9          5.90         10.48         5.05 o                         
  -5   0   9         35.87         35.33         4.11 o                         
  -4   0   9          2.13          2.43         2.62 o                         
  -3   0   9         94.93         96.03         3.41 o                         
  -2   0   9         54.36         49.41         2.69 o                         
  -1   0   9         59.72         58.77         2.90 o                         
   0   0   9        247.26        244.14         5.02 o                         
   1   0   9        311.41        289.61         5.41 o                         
   2   0   9        567.86        581.62        13.46 o                         
   3   0   9        152.50        150.60         3.82 o                         
   4   0   9         52.42         42.06         4.11 o                         
   5   0   9          1.76          3.74         2.43 o                         
   6   0   9         48.40         57.02         5.23 o                         
  -6   1   9         13.23         15.00         2.47 o                         
  -5   1   9         97.42        112.17         5.98 o                         
  -4   1   9          9.49          7.21         1.84 o                         
  -3   1   9        136.50        133.62         6.64 o                         
  -2   1   9        227.03        204.49         4.55 o                         
  -1   1   9         26.06         25.80         3.18 o                         
   0   1   9         93.00        103.38         5.05 o                         
   1   1   9        123.84        125.44         5.42 o                         
   2   1   9        308.35        330.71         8.79 o                         
   3   1   9         61.73         70.48         4.67 o                         
   4   1   9         11.00          7.85         2.80 o                         
   5   1   9          0.63          0.19         2.62 o                         
   6   1   9         44.74         48.04         4.67 o                         
  -6   2   9          3.51          1.68         3.18 o                         
  -5   2   9          5.74          8.09         2.06 o                         
  -4   2   9        141.93        148.77         4.36 o                         
  -3   2   9        386.86        395.76         9.35 o                         
  -2   2   9        510.64        516.90        11.03 o                         
  -1   2   9         44.08         43.93         3.74 o                         
   0   2   9         51.40         46.55         3.74 o                         
   1   2   9         13.47         11.96         2.80 o                         
   2   2   9         90.03        105.06         5.23 o                         
   3   2   9         11.87         10.84         2.80 o                         
   4   2   9         50.97         52.91         4.30 o                         
   5   2   9          2.92         -0.56         2.43 o                         
   6   2   9         64.99         74.03         5.42 o                         
  -5   3   9          4.67          3.52         1.61 o                         
  -4   3   9         63.09         66.74         4.86 o                         
  -3   3   9         15.04         13.46         2.99 o                         
  -2   3   9        428.67        379.50         9.35 o                         
  -1   3   9        122.70        123.01         5.61 o                         
   0   3   9        638.85        656.74        12.90 o                         
   2   3   9         16.35         20.75         3.18 o                         
   3   3   9        462.14        486.62        11.22 o                         
   4   3   9         99.85        108.05         5.42 o                         
   5   3   9         27.28         32.53         3.93 o                         
   6   3   9          9.93         11.14         2.47 o                         
  -6   4   9          3.50          2.62         3.18 o                         
  -5   4   9         13.63         16.64         3.55 o                         
  -4   4   9         10.34         12.15         3.18 o                         
  -3   4   9        112.92        114.04         5.80 o                         
  -2   4   9         20.91         24.49         3.37 o                         
  -1   4   9        128.88        131.42         5.80 o                         
   0   4   9         43.23         35.52         3.37 o                         
   1   4   9        247.33        259.85         7.66 o                         
   2   4   9         60.36         57.21         4.30 o                         
   3   4   9         61.25         72.35         4.86 o                         
   4   4   9        111.76        102.45         5.42 o                         
   5   4   9         15.83         16.31         2.50 o                         
   6   4   9         74.13         79.07        10.47 o                         
  -6   5   9         14.82         17.95         4.30 o                         
  -5   5   9         26.65         32.90         4.30 o                         
  -4   5   9         32.39         28.04         3.93 o                         
  -3   5   9         97.36         96.84         5.80 o                         
  -2   5   9         34.04         29.91         3.74 o                         
  -1   5   9          3.09          2.99         2.24 o                         
   0   5   9         20.97         18.13         3.18 o                         
   1   5   9        156.91        170.87         6.36 o                         
   2   5   9         35.02         37.58         3.74 o                         
   3   5   9         35.92         37.39         3.93 o                         
   4   5   9         41.43         38.51         4.11 o                         
   5   5   9          8.12         12.43         2.31 o                         
   6   5   9          7.90         10.10         3.55 o                         
  -5   6   9         36.10         35.33         4.86 o                         
  -4   6   9         39.53         38.70         4.67 o                         
  -3   6   9        107.57         96.33         7.66 o                         
  -2   6   9         71.92         69.17         5.23 o                         
  -1   6   9         20.34         16.26         3.18 o                         
   0   6   9         20.50         26.55         3.55 o                         
   1   6   9        107.51        100.95         5.23 o                         
   2   6   9          2.91          5.42         2.62 o                         
   3   6   9         24.35         20.38         3.55 o                         
   4   6   9         15.41         14.24         2.31 o                         
   5   6   9         10.78          8.41         3.37 o                         
   6   6   9          0.07         -2.99         2.99 o                         
  -5   7   9          7.67          9.53         3.74 o                         
  -4   7   9          1.25         -0.56         2.99 o                         
  -3   7   9         48.13         49.09         3.30 o                         
  -2   7   9        102.30        105.44         6.17 o                         
  -1   7   9          1.94          3.74         2.62 o                         
   0   7   9         23.89         24.86         3.74 o                         
   1   7   9         34.30         37.13         6.17 o                         
   2   7   9        223.91        211.89         8.51 o                         
   3   7   9         53.23         51.42         3.24 o                         
   4   7   9         21.63         25.99         3.74 o                         
  -4   8   9          1.47          3.37         3.37 o                         
  -3   8   9          0.23          1.50         2.80 o                         
  -2   8   9         46.13         53.84         5.23 o                         
  -1   8   9         91.36         90.48         5.80 o                         
   0   8   9          4.65          7.12         2.18 o                         
   1   8   9         51.79         55.14         3.93 o                         
   2   8   9          0.38         -0.30         1.91 o                         
   3   8   9         49.02         54.89         3.50 o                         
   4   8   9         10.32          7.48         2.99 o                         
  -3   9   9          3.36          4.68         2.37 o                         
  -2   9   9         28.08         27.11         4.49 o                         
  -1   9   9         25.57         26.36         4.30 o                         
   0   9   9         12.76          8.93         4.49 o                         
   1   9   9         12.76         14.45         2.51 o                         
   2   9   9          4.49          2.15         2.12 o                         
   3   9   9          1.22          5.23         3.18 o                         
   0  10   9         13.64         13.74         2.78 o                         
   1  10   9          0.29         -0.52         2.34 o                         
  -3  -5  10         13.39         14.77         3.93 o                         
  -2  -5  10         43.92         53.65         5.61 o                         
  -1  -5  10         15.39          9.53         3.55 o                         
   0  -5  10         57.76         65.43         5.61 o                         
   1  -5  10        101.30         96.84         5.80 o                         
   2  -5  10          2.88          1.31         2.62 o                         
  -4  -4  10          5.15          5.98         3.55 o                         
  -3  -4  10         19.55         17.95         3.74 o                         
  -2  -4  10         10.51         15.70         3.55 o                         
   0  -4  10         36.42         37.95         4.30 o                         
   1  -4  10         54.46         53.66         3.16 o                         
   2  -4  10        129.82        135.35         6.54 o                         
   3  -4  10         61.00         67.49         5.42 o                         
   4  -4  10         26.82         30.29         4.49 o                         
  -5  -3  10          7.75         -0.37         3.37 o                         
  -4  -3  10         19.06         14.77         3.93 o                         
  -3  -3  10         38.01         40.01         4.49 o                         
  -2  -3  10        120.01        126.75         6.36 o                         
  -1  -3  10         66.47         59.82         5.05 o                         
   0  -3  10         16.42         19.45         2.24 o                         
   1  -3  10          2.25          4.51         1.78 o                         
   2  -3  10        144.95        149.40         4.36 o                         
   3  -3  10         37.07         39.26         4.30 o                         
   4  -3  10         61.90         66.37         5.42 o                         
  -5  -2  10          7.61          2.06         3.18 o                         
  -4  -2  10         42.59         43.75         5.05 o                         
  -3  -2  10         84.81         83.75         5.80 o                         
  -2  -2  10         27.98         35.52         4.30 o                         
  -1  -2  10        109.21        118.62         3.94 o                         
   0  -2  10          1.82          3.88         1.70 o                         
   1  -2  10         25.68         32.13         2.58 o                         
   2  -2  10        107.81        112.46         4.11 o                         
   3  -2  10        102.40         89.92         5.23 o                         
   4  -2  10         93.26        110.86         6.17 o                         
   5  -2  10         38.08         48.79         4.86 o                         
  -5  -1  10         48.73         61.88         5.80 o                         
  -4  -1  10         30.68         33.46         4.49 o                         
  -3  -1  10         11.82         12.34         3.18 o                         
  -2  -1  10        107.23        103.82         3.62 o                         
  -1  -1  10        179.83        181.81         4.55 o                         
   0  -1  10        865.85        885.26        11.68 o                         
   1  -1  10         40.10         48.39         4.11 o                         
   2  -1  10        102.36        112.17         3.83 o                         
   3  -1  10         46.60         51.04         4.49 o                         
   4  -1  10        158.30        142.27         6.54 o                         
   5  -1  10         70.79         72.53         5.61 o                         
  -6   0  10         27.90         22.99         4.30 o                         
  -5   0  10          0.95         -0.75         2.80 o                         
  -4   0  10         33.51         30.47         4.11 o                         
  -3   0  10          0.70          1.17         1.65 o                         
  -2   0  10          1.53          1.20         3.55 o                         
  -1   0  10        194.88        203.36         4.89 o                         
   0   0  10        276.65        270.53         7.29 o                         
   1   0  10        483.20        502.74         8.23 o                         
   2   0  10        241.70        261.81         5.40 o                         
   3   0  10        180.48        182.83         7.10 o                         
   4   0  10          5.19          7.29         2.80 o                         
   5   0  10         34.53         36.45         4.30 o                         
   6   0  10         10.14         11.78         3.55 o                         
  -6   1  10          0.49          1.08         2.24 o                         
  -5   1  10         13.46         12.34         3.37 o                         
  -4   1  10         42.97         41.13         4.11 o                         
  -3   1  10        126.64        128.22         4.07 o                         
  -2   1  10         12.30         15.98         2.05 o                         
  -1   1  10        239.79        245.45         5.22 o                         
   0   1  10        226.39        230.13         7.29 o                         
   1   1  10        309.72        328.84         8.79 o                         
   2   1  10          7.64          8.79         2.80 o                         
   3   1  10         68.13         60.57         4.67 o                         
   4   1  10          0.43          0.00         2.24 o                         
   5   1  10         84.15         74.40         5.61 o                         
   6   1  10          4.88          8.60         3.18 o                         
  -6   2  10         16.65         17.95         3.74 o                         
  -5   2  10         27.31         27.48         3.74 o                         
  -4   2  10        167.06        156.36         4.62 o                         
  -3   2  10        208.27        214.43         7.29 o                         
  -2   2  10         66.12         73.10         4.67 o                         
  -1   2  10        124.59        123.57         5.80 o                         
   0   2  10        150.36        135.54         5.80 o                         
   1   2  10        128.20        128.62         5.80 o                         
   2   2  10          1.84          0.00         2.24 o                         
   3   2  10         25.83         30.66         3.74 o                         
   4   2  10         11.05         12.34         2.99 o                         
   5   2  10         63.18         63.94         5.23 o                         
   6   2  10         13.45         25.61         4.11 o                         
  -5   3  10         25.97         32.90         2.34 o                         
  -4   3  10          2.40          3.37         2.80 o                         
  -3   3  10        479.98        450.16        10.84 o                         
  -2   3  10         81.52         77.02         5.05 o                         
  -1   3  10        285.49        301.92         8.41 o                         
   0   3  10         41.55         38.88         3.93 o                         
   1   3  10         10.80          6.92         2.62 o                         
   2   3  10        127.37        137.40         5.98 o                         
   3   3  10         18.98         22.81         3.37 o                         
   4   3  10         47.47         41.31         4.30 o                         
   5   3  10          9.68         13.46         3.37 o                         
   6   3  10         56.24         47.67         4.86 o                         
  -6   4  10         39.94         44.12         5.05 o                         
  -5   4  10         14.73         16.64         3.93 o                         
  -4   4  10         46.34         46.74         4.67 o                         
  -3   4  10         14.42         16.83         3.37 o                         
  -2   4  10         21.26         19.26         3.37 o                         
  -1   4  10         11.26         11.96         2.80 o                         
   0   4  10        224.10        227.33         7.29 o                         
   1   4  10         36.42         45.05         3.93 o                         
   2   4  10        113.37        122.45         5.80 o                         
   3   4  10        104.41        109.92         5.80 o                         
   4   4  10         81.10         75.15         5.05 o                         
   5   4  10         88.19         99.45         5.61 o                         
   6   4  10         25.99         28.42         3.93 o                         
  -5   5  10         14.27         15.33         4.11 o                         
  -4   5  10         24.92         35.52         4.49 o                         
  -3   5  10          5.65          5.98         2.99 o                         
  -2   5  10         28.22         23.56         3.55 o                         
  -1   5  10          4.54         12.71         2.99 o                         
   0   5  10        119.76        132.73         5.98 o                         
   1   5  10         29.39         27.11         3.55 o                         
   2   5  10        120.89        116.28         5.80 o                         
   3   5  10         29.39         29.91         3.93 o                         
   4   5  10          0.88          2.99         2.80 o                         
   5   5  10         32.68         35.71         4.30 o                         
  -5   6  10         28.01         29.55         3.17 o                         
  -4   6  10         60.08         63.19         5.61 o                         
  -3   6  10         34.24         42.06         4.67 o                         
  -2   6  10         24.34         28.42         3.93 o                         
  -1   6  10         40.37         31.78         3.93 o                         
   0   6  10        117.20        109.55         5.80 o                         
   1   6  10         47.25         38.88         3.93 o                         
   2   6  10         31.84         37.02         3.93 o                         
   3   6  10         24.49         25.24         3.93 o                         
   4   6  10          7.91         10.84         3.18 o                         
   5   6  10          0.31          0.75         2.80 o                         
  -4   7  10         47.13         51.78         5.42 o                         
  -3   7  10         50.71         54.03         5.42 o                         
  -2   7  10          3.44          3.74         3.18 o                         
  -1   7  10         82.91         72.91         5.05 o                         
   0   7  10         87.75         89.36         5.61 o                         
   1   7  10        117.90        107.87         5.98 o                         
   2   7  10          9.22         11.03         3.18 o                         
   3   7  10         22.72         23.74         3.93 o                         
   4   7  10          0.17          2.43         2.99 o                         
  -3   8  10         19.23         27.11         4.49 o                         
  -2   8  10         13.87         12.90         3.74 o                         
  -1   8  10          2.53          9.53         3.18 o                         
   0   8  10         25.56         20.38         3.93 o                         
   1   8  10          4.42          1.50         2.99 o                         
   2   8  10         42.41         38.15         3.24 o                         
   3   8  10         38.54         28.96         2.97 o                         
   4   8  10          9.18         10.28         3.37 o                         
  -2   9  10          1.69         -3.18         3.37 o                         
  -1   9  10          4.08         -0.56         3.18 o                         
   0   9  10         23.45         21.12         4.11 o                         
   1   9  10          6.43          4.49         3.27 o                         
   2   9  10          0.51          3.73         2.18 o                         
   3   9  10          0.98          2.24         2.99 o                         
  -1  -5  11         33.35         32.90         4.86 o                         
   0  -5  11         27.00         16.26         3.93 o                         
  -3  -4  11         31.83         41.88         5.23 o                         
  -2  -4  11         32.56         34.77         4.67 o                         
  -1  -4  11         30.59         31.59         4.49 o                         
   0  -4  11          3.40          7.85         3.18 o                         
   1  -4  11         81.39         80.76         5.42 o                         
   2  -4  11         71.90         76.65         5.61 o                         
  -4  -3  11         23.02         17.39         4.11 o                         
  -3  -3  11         18.62         15.33         3.74 o                         
  -2  -3  11         20.39         17.39         3.93 o                         
  -1  -3  11          7.07         17.01         3.55 o                         
   0  -3  11         37.45         37.58         4.30 o                         
   1  -3  11        148.06        152.47         4.63 o                         
   2  -3  11         96.31         84.31         5.42 o                         
   3  -3  11        164.28        207.70         8.04 o                         
   4  -3  11         37.57         42.25         4.86 o                         
  -4  -2  11         22.58         24.86         4.49 o                         
  -3  -2  11         27.45         37.02         4.86 o                         
  -2  -2  11         73.82         64.68         5.61 o                         
  -1  -2  11         34.40         28.60         4.11 o                         
   0  -2  11         44.62         50.54         3.14 o                         
   1  -2  11        152.25        153.73         4.63 o                         
   2  -2  11         69.69         73.80         3.69 o                         
   3  -2  11         71.31         74.78         5.23 o                         
   4  -2  11         70.39         85.25         5.80 o                         
  -5  -1  11          4.11          3.55         3.37 o                         
  -4  -1  11          7.05         10.84         3.74 o                         
  -3  -1  11        108.05         97.59         5.80 o                         
  -2  -1  11         77.30         73.66         5.61 o                         
  -1  -1  11        106.94         92.54         3.70 o                         
   0  -1  11          2.19          6.36         2.62 o                         
   1  -1  11         66.32         69.41         3.43 o                         
   2  -1  11         82.16         83.77         3.56 o                         
   3  -1  11         47.19         51.97         4.86 o                         
   4  -1  11         84.84         85.99         5.42 o                         
   5  -1  11         15.94         22.99         4.11 o                         
  -5   0  11         16.04         21.12         3.93 o                         
  -4   0  11         19.75         22.62         4.11 o                         
  -3   0  11          3.13          3.37         2.80 o                         
  -2   0  11        100.50        109.13         3.96 o                         
  -1   0  11        174.74        169.24         4.56 o                         
   0   0  11        150.92        151.24        10.94 o                         
   1   0  11        198.78        208.69         5.02 o                         
   2   0  11         43.03         47.24         3.65 o                         
   3   0  11          0.52         -0.75         2.62 o                         
   4   0  11         13.33         15.70         3.37 o                         
   5   0  11         26.20         32.15         4.11 o                         
  -5   1  11         15.43         18.51         3.93 o                         
  -4   1  11         12.52         12.90         3.37 o                         
  -3   1  11         14.07         18.93         3.08 o                         
  -2   1  11        188.96        177.18         8.69 o                         
  -1   1  11         31.99         36.65         2.77 o                         
   0   1  11        101.21        111.90         8.04 o                         
   1   1  11         30.88         31.97         2.50 o                         
   2   1  11        674.23        670.33        14.21 o                         
   3   1  11          3.96          4.11         2.43 o                         
   4   1  11         62.86         62.63         5.23 o                         
   5   1  11          0.51          0.37         2.99 o                         
  -5   2  11         10.48          6.92         3.18 o                         
  -4   2  11         40.38         42.54         3.17 o                         
  -3   2  11         34.19         33.98         3.18 o                         
  -2   2  11        180.84        176.85         6.54 o                         
  -1   2  11        141.48        123.01         5.80 o                         
   0   2  11         50.94         46.74         4.30 o                         
   1   2  11         69.57         62.81         4.67 o                         
   2   2  11         68.08         67.30         5.05 o                         
   3   2  11         86.16         79.45         5.23 o                         
   4   2  11         29.90         25.05         3.93 o                         
   5   2  11         23.04         28.23         4.30 o                         
   6   2  11          1.95          5.05         3.37 o                         
  -5   3  11         11.14         13.39         2.44 o                         
  -4   3  11        172.28        171.80         7.29 o                         
  -3   3  11         44.80         43.93         4.30 o                         
  -2   3  11         95.14         88.61         5.42 o                         
  -1   3  11        105.01         98.15         5.42 o                         
   0   3  11          1.04          2.24         2.43 o                         
   1   3  11          8.78         11.03         2.62 o                         
   2   3  11         10.90          8.97         2.99 o                         
   3   3  11        127.21        126.19         6.17 o                         
   4   3  11         45.25         38.70         4.30 o                         
   5   3  11         43.40         54.96         5.05 o                         
   6   3  11          2.61          5.42         3.18 o                         
  -5   4  11         13.58         13.33         6.17 o                         
  -4   4  11          0.56          4.49         2.99 o                         
  -3   4  11         20.61         28.79         3.93 o                         
  -2   4  11         71.07         73.28         5.42 o                         
  -1   4  11        193.59        189.56         7.29 o                         
   0   4  11          7.13         11.03         2.80 o                         
   1   4  11          4.93          5.98         2.43 o                         
   2   4  11         23.14         22.81         3.55 o                         
   3   4  11        122.23        115.53         5.98 o                         
   4   4  11         30.05         33.28         4.11 o                         
   5   4  11         29.36         34.77         4.30 o                         
  -5   5  11         29.36         28.79         4.67 o                         
  -4   5  11          6.44          5.98         3.55 o                         
  -3   5  11         43.21         52.53         4.86 o                         
  -2   5  11         19.13         22.43         3.74 o                         
  -1   5  11         98.52         94.03         5.80 o                         
   0   5  11         15.01         17.57         3.18 o                         
   1   5  11        171.92        166.19         6.92 o                         
   2   5  11         38.62         34.02         4.11 o                         
   3   5  11          4.58          6.36         3.18 o                         
   4   5  11         95.55         89.36         5.61 o                         
   5   5  11         26.98         26.92         4.11 o                         
  -4   6  11          9.46          9.16         3.74 o                         
  -3   6  11          6.03          9.91         3.55 o                         
  -2   6  11         48.00         50.85         4.86 o                         
  -1   6  11         36.79         34.58         4.30 o                         
   0   6  11        109.58        103.01         5.98 o                         
   1   6  11         43.83         49.73         4.67 o                         
   2   6  11         74.01         65.99         5.23 o                         
   3   6  11         13.15         11.78         3.37 o                         
   4   6  11          4.18          3.74         3.18 o                         
   5   6  11          7.61          6.73         3.37 o                         
  -4   7  11         14.23          9.91         3.93 o                         
  -3   7  11          9.94         12.15         3.93 o                         
  -2   7  11         63.02         63.56         5.42 o                         
  -1   7  11         45.27         51.22         5.05 o                         
   0   7  11         45.04         42.62         4.86 o                         
   1   7  11          7.91          2.24         2.99 o                         
   2   7  11         36.47         39.07         4.49 o                         
   3   7  11          4.63         -0.19         3.18 o                         
   4   7  11          3.33          7.29         3.55 o                         
  -3   8  11         10.32          4.30         3.55 o                         
  -2   8  11         25.13         28.04         4.49 o                         
  -1   8  11         22.46         25.80         4.30 o                         
   0   8  11          9.75          8.41         3.37 o                         
   1   8  11          8.42          6.73         3.18 o                         
   2   8  11         33.41         29.35         4.30 o                         
   3   8  11          0.93          0.00         3.18 o                         
  -1   9  11         32.30         31.41         4.86 o                         
   0   9  11          0.11         -2.80         3.18 o                         
   1   9  11          0.13         -2.43         2.80 o                         
   2   9  11          0.75         -1.12         3.55 o                         
  -1  -4  12          0.98          1.87         3.18 o                         
   0  -4  12         56.69         55.15         5.42 o                         
   1  -4  12         37.31         42.25         4.86 o                         
  -3  -3  12         39.05         27.29         4.49 o                         
  -2  -3  12         10.05          7.85         3.55 o                         
  -1  -3  12         45.40         53.47         5.23 o                         
   0  -3  12         22.75         20.94         3.74 o                         
   1  -3  12         94.45        103.09         4.16 o                         
   2  -3  12        174.62        195.17         8.04 o                         
   3  -3  12         35.49         32.72         4.49 o                         
  -4  -2  12          8.82          7.85         3.74 o                         
  -3  -2  12         13.01          7.10         3.55 o                         
  -2  -2  12         27.58         32.90         4.67 o                         
  -1  -2  12          7.56         10.47         3.37 o                         
   0  -2  12        101.31        110.85        10.10 o                         
   1  -2  12        102.09        106.21         5.14 o                         
   2  -2  12         94.45         89.50         4.02 o                         
   3  -2  12        121.91        120.58         6.54 o                         
  -4  -1  12         10.88         12.53         3.93 o                         
  -3  -1  12         18.57         21.69         4.11 o                         
  -2  -1  12         23.42         21.69         3.93 o                         
  -1  -1  12        103.00        110.57         4.28 o                         
   0  -1  12        104.85        103.01         4.10 o                         
   1  -1  12         81.51         79.10        10.75 o                         
   2  -1  12          3.27          1.84         2.99 o                         
   3  -1  12         75.24         84.31         5.61 o                         
   4  -1  12         10.69         15.52         3.74 o                         
  -5   0  12         41.57         49.17         5.61 o                         
  -4   0  12         11.18         10.47         3.74 o                         
  -3   0  12         36.79         37.02         4.67 o                         
  -2   0  12        144.19        140.76         4.95 o                         
  -1   0  12         90.81         83.54         3.77 o                         
   0   0  12        159.46        150.85         4.63 o                         
   1   0  12          1.14          0.07         1.70 o                         
   2   0  12          0.56          1.47         3.65 o                         
   3   0  12         10.13         11.59         3.55 o                         
   4   0  12         23.01         21.69         3.74 o                         
   5   0  12         21.97         22.99         4.11 o                         
  -5   1  12          3.41         -2.99         2.99 o                         
  -4   1  12         48.06         42.44         4.86 o                         
  -3   1  12         63.19         74.35         5.70 o                         
  -2   1  12          0.64          0.51         1.97 o                         
  -1   1  12         87.80         77.21         3.70 o                         
   0   1  12         97.44         97.99         3.97 o                         
   1   1  12        674.66        674.33        14.11 o                         
   2   1  12          2.81          2.30         2.15 o                         
   3   1  12         13.82         18.13         3.55 o                         
   4   1  12          0.94         -1.12         2.62 o                         
   5   1  12         30.09         33.09         4.67 o                         
  -5   2  12         27.83         28.04         4.30 o                         
  -4   2  12         13.82         12.90         3.37 o                         
  -3   2  12         62.23         57.35         3.56 o                         
  -2   2  12         18.16         18.03         2.44 o                         
  -1   2  12          0.48         -1.68         2.62 o                         
   0   2  12         83.66         77.40         5.42 o                         
   1   2  12        102.23         85.43         5.42 o                         
   2   2  12        127.35        138.53         6.54 o                         
   3   2  12         66.36         68.98         5.42 o                         
   4   2  12        110.17        105.44         6.17 o                         
   5   2  12         11.57         14.96         3.74 o                         
  -5   3  12          7.88         11.03         3.55 o                         
  -4   3  12         21.79         23.35         2.84 o                         
  -3   3  12         27.63         30.85         4.11 o                         
  -2   3  12         66.64         61.88         5.05 o                         
  -1   3  12          1.11          0.37         2.62 o                         
   0   3  12         41.63         43.18         4.30 o                         
   1   3  12         41.20         45.80         4.49 o                         
   2   3  12        117.40        116.09         6.17 o                         
   3   3  12         15.75         11.78         3.37 o                         
   4   3  12         73.25         80.57         5.98 o                         
   5   3  12          3.98          5.61         3.37 o                         
  -5   4  12         13.65         14.20         2.64 o                         
  -4   4  12         21.22         16.08         4.11 o                         
  -3   4  12        114.66        112.91         6.36 o                         
  -2   4  12        110.28         87.86         5.98 o                         
  -1   4  12          8.72         15.14         3.55 o                         
   0   4  12          2.96          3.93         2.99 o                         
   1   4  12         25.54         23.56         3.74 o                         
   2   4  12         65.75         63.75         5.05 o                         
   3   4  12          3.09          7.10         3.18 o                         
   4   4  12         14.76         11.78         3.55 o                         
   5   4  12          2.25          1.50         3.37 o                         
  -4   5  12         19.70         23.93         4.11 o                         
  -3   5  12         15.55         12.34         3.74 o                         
  -2   5  12        150.54        168.06         7.66 o                         
  -1   5  12         31.62         35.71         4.49 o                         
   0   5  12        134.83        134.04         6.54 o                         
   1   5  12         68.43         66.18         5.23 o                         
   2   5  12         19.58         16.83         3.74 o                         
   3   5  12         58.09         49.17         4.86 o                         
   4   5  12          4.51         -2.80         2.99 o                         
   5   5  12         10.22         16.64         4.11 o                         
  -4   6  12          2.66          2.43         3.55 o                         
  -3   6  12         25.34         25.61         4.30 o                         
  -2   6  12          0.32         -2.99         2.99 o                         
  -1   6  12         33.90         37.95         4.67 o                         
   0   6  12         20.25         19.82         3.74 o                         
   1   6  12        136.47        138.15         6.92 o                         
   2   6  12         34.61         30.29         4.30 o                         
   3   6  12         19.25         23.56         4.11 o                         
   4   6  12          8.56         10.84         3.74 o                         
  -3   7  12         14.16         19.26         4.11 o                         
  -2   7  12          4.52          5.23         3.37 o                         
  -1   7  12         28.66         20.94         4.11 o                         
   0   7  12          4.14         -0.93         2.99 o                         
   1   7  12         42.91         47.11         5.05 o                         
   2   7  12          7.54         11.40         3.55 o                         
   3   7  12         17.93         19.07         4.11 o                         
   4   7  12          5.16          8.79         3.74 o                         
  -2   8  12         19.71         13.65         4.11 o                         
  -1   8  12         12.74         15.52         4.11 o                         
   0   8  12          3.96          1.50         3.37 o                         
   1   8  12         10.52          7.48         3.55 o                         
   2   8  12          0.63         -1.50         3.37 o                         
   3   8  12          0.62          0.37         3.55 o                         
  -1  -3  13          1.25          0.19         3.18 o                         
   0  -3  13         38.04         34.77         4.67 o                         
   1  -3  13         55.03         53.65         5.23 o                         
  -2  -2  13         13.12         13.09         3.74 o                         
  -1  -2  13         33.72         36.08         4.86 o                         
   0  -2  13         89.28         94.97         6.17 o                         
   1  -2  13         32.83         37.86         5.05 o                         
   2  -2  13        103.18        110.67         6.36 o                         
  -3  -1  13         28.41         31.41         4.49 o                         
  -2  -1  13         52.14         47.30         5.05 o                         
  -1  -1  13         56.10         59.07         5.42 o                         
   0  -1  13         44.00         43.15         7.66 o                         
   1  -1  13         17.46         20.27         2.58 o                         
   2  -1  13         56.77         59.25         3.77 o                         
   3  -1  13         26.36         24.12         4.11 o                         
  -4   0  13          6.67         11.96         3.93 o                         
  -3   0  13         65.56         61.50         5.80 o                         
  -2   0  13         53.16         59.45         5.61 o                         
  -1   0  13        118.98        131.28         4.76 o                         
   0   0  13         22.23         19.56         2.58 o                         
   1   0  13         16.15         16.07         2.44 o                         
   2   0  13         27.37         28.00         2.78 o                         
   3   0  13         13.46         16.08         3.74 o                         
   4   0  13          7.55          8.60         3.74 o                         
  -4   1  13         12.42         13.83         3.93 o                         
  -3   1  13         13.24         21.12         3.93 o                         
  -2   1  13        117.32        104.14         4.43 o                         
  -1   1  13         97.70         87.95         3.96 o                         
   0   1  13        141.18        127.20         4.49 o                         
   1   1  13          2.76          0.31         1.84 o                         
   2   1  13          3.51          1.92         2.43 o                         
   3   1  13         12.90         11.78         3.55 o                         
   4   1  13         15.90         23.74         4.11 o                         
  -4   2  13         12.80         14.21         3.74 o                         
  -3   2  13         20.51         24.38         2.84 o                         
  -2   2  13          0.81          2.86         2.05 o                         
  -1   2  13         20.16         17.16         6.26 o                         
   0   2  13         45.83         49.54         4.86 o                         
   1   2  13         61.38         69.36         5.61 o                         
   2   2  13        124.88        109.36         6.17 o                         
   3   2  13         80.87         95.90         5.98 o                         
   4   2  13         14.54         14.77         3.74 o                         
  -4   3  13         14.26         14.25         2.64 o                         
  -3   3  13         13.25          5.98         3.37 o                         
  -2   3  13          0.61         -2.80         2.80 o                         
  -1   3  13         54.24         51.60         4.86 o                         
   0   3  13          7.50         10.47         3.37 o                         
   1   3  13         28.05         28.98         4.11 o                         
   2   3  13          2.17          1.68         2.80 o                         
   3   3  13        255.95        248.82         8.97 o                         
   4   3  13         17.43         18.32         3.93 o                         
  -4   4  13         22.16         31.97         4.67 o                         
  -3   4  13         20.28         13.83         3.93 o                         
  -2   4  13         12.39         15.33         3.93 o                         
  -1   4  13         51.47         43.93         4.86 o                         
   0   4  13         62.54         64.12         5.42 o                         
   1   4  13         21.49         14.77         3.55 o                         
   2   4  13         17.70         20.56         3.93 o                         
   3   4  13         28.76         25.24         4.30 o                         
   4   4  13         17.78         11.03         3.74 o                         
  -4   5  13          0.17         -3.18         3.18 o                         
  -3   5  13         85.85         86.18         6.54 o                         
  -2   5  13         44.21         49.54         5.23 o                         
  -1   5  13         81.29         71.97         5.80 o                         
   0   5  13        100.32        104.13         6.17 o                         
   1   5  13         15.59         14.96         3.37 o                         
   2   5  13         18.73         15.33         3.74 o                         
   3   5  13          0.79          3.55         3.18 o                         
   4   5  13         15.44         17.01         4.11 o                         
  -3   6  13          0.22          2.43         3.55 o                         
  -2   6  13          3.48          1.68         3.37 o                         
  -1   6  13         21.87         30.66         4.49 o                         
   0   6  13        132.28        106.00         6.17 o                         
   1   6  13         37.01         30.29         4.49 o                         
   2   6  13          6.79          9.72         3.55 o                         
   3   6  13          4.34          3.18         3.55 o                         
   4   6  13         27.19         29.16         4.49 o                         
  -2   7  13         25.02         19.07         4.30 o                         
  -1   7  13          3.44          0.56         3.37 o                         
   0   7  13         28.68         23.74         4.30 o                         
   1   7  13          1.43          0.75         3.37 o                         
   2   7  13         18.28         10.10         3.93 o                         
   3   7  13          6.56         10.84         3.93 o                         
  -1   8  13         10.53          7.66         3.93 o                         
   0   8  13          2.64          4.11         3.55 o                         
   1   8  13          5.31          2.62         3.55 o                         
  -2  -1  14         42.24         41.31         5.23 o                         
  -1  -1  14         22.00         20.94         4.11 o                         
   0  -1  14         53.23         57.94         3.77 o                         
   1  -1  14         19.80         21.58         2.84 o                         
   2  -1  14         43.09         45.61         5.05 o                         
  -3   0  14         13.08         15.70         4.11 o                         
  -2   0  14         43.53         52.34         5.42 o                         
  -1   0  14         63.06         61.38         5.89 o                         
   0   0  14         17.10         11.97         4.95 o                         
   1   0  14         26.03         27.75         2.97 o                         
   2   0  14         29.51         34.17         3.16 o                         
   3   0  14         16.57         11.22         3.74 o                         
  -3   1  14         27.62         24.12         4.49 o                         
  -2   1  14         34.55         35.47         3.24 o                         
  -1   1  14         17.34         19.95         8.51 o                         
   0   1  14         18.22         15.82         2.71 o                         
   1   1  14         14.45         18.47         2.71 o                         
   2   1  14         42.95         44.91         3.35 o                         
   3   1  14          4.20          6.92         3.37 o                         
  -3   2  14         10.88         12.71         3.55 o                         
  -2   2  14          3.82          4.37         2.20 o                         
  -1   2  14         37.55         41.58         3.83 o                         
   0   2  14         28.05         22.67         2.77 o                         
   1   2  14         98.86        101.10         4.28 o                         
   2   2  14          2.26          3.66         2.10 o                         
   3   2  14          3.50          7.85         3.55 o                         
  -3   3  14         19.96         24.02         3.10 o                         
  -2   3  14         20.79         22.43         4.11 o                         
  -1   3  14          1.33         -0.75         3.18 o                         
   0   3  14         16.52         16.26         3.93 o                         
   1   3  14         13.13         12.53         3.74 o                         
   2   3  14        309.04        318.93        10.28 o                         
   3   3  14         15.86         10.10         3.74 o                         
  -3   4  14         10.22          6.54         3.55 o                         
  -2   4  14         36.67         31.97         4.86 o                         
  -1   4  14         31.41         25.05         4.30 o                         
   0   4  14          5.79          2.43         3.18 o                         
   1   4  14         46.33         49.35         5.23 o                         
   2   4  14         56.48         52.72         5.42 o                         
   3   4  14         33.95         37.39         4.86 o                         
  -3   5  14         19.91         24.86         4.67 o                         
  -2   5  14         24.75         32.90         4.86 o                         
  -1   5  14         60.54         55.90         5.42 o                         
   0   5  14          5.17          3.18         3.37 o                         
   1   5  14         36.24         33.28         4.67 o                         
   2   5  14         16.02         12.71         3.74 o                         
   3   5  14         24.60         20.94         4.11 o                         
  -2   6  14         46.43         42.81         5.42 o                         
  -1   6  14         68.25         64.68         5.98 o                         
   0   6  14         16.21          8.41         3.55 o                         
   1   6  14          1.12          7.66         3.55 o                         
   2   6  14          3.88         -1.12         3.37 o                         
   3   6  14         16.94         16.08         4.30 o                         
  -1   7  14         29.23         21.69         4.49 o                         
   0   7  14          1.79          3.55         3.55 o                         
   1   7  14         11.20         12.15         3.93 o                         
   2   7  14          7.99         10.84         4.11 o                         
  -1   0  15         11.68         20.94         4.11 o                         
   0   0  15         10.39         11.88         2.55 o                         
   1   0  15         41.55         52.36         5.61 o                         
  -2   1  15         14.67         22.06         4.30 o                         
  -1   1  15         21.84         22.62         2.97 o                         
   0   1  15         15.79         16.23         2.77 o                         
   1   1  15         31.16         28.17         4.30 o                         
   2   1  15          8.40         10.37         2.58 o                         
  -2   2  15         38.99         36.46         4.95 o                         
  -1   2  15         13.51         11.38         2.63 o                         
   0   2  15         46.59         42.50         3.50 o                         
   1   2  15          2.28          4.07         2.31 o                         
   2   2  15          7.67          9.65         2.50 o                         
  -2   3  15          1.98          3.37         2.42 o                         
  -1   3  15         39.10         43.37         5.05 o                         
   0   3  15         46.39         52.91         5.42 o                         
   1   3  15        131.63        116.47         6.92 o                         
   2   3  15          7.53          7.10         3.55 o                         
  -2   4  15         15.76         15.70         4.30 o                         
  -1   4  15          7.92          7.10         3.74 o                         
   0   4  15         24.61         24.30         4.49 o                         
   1   4  15         40.13         36.08         5.05 o                         
   2   4  15         33.53         35.52         4.67 o                         
  -1   5  15          4.12          3.18         3.74 o                         
   0   5  15         39.85         30.29         4.67 o                         
   1   5  15         12.95         12.15         3.93 o                         
   2   5  15         14.68         15.33         4.11 o                         
   0   6  15          6.38         11.96         3.93 o                         
   1   6  15          8.59          3.18         3.74 o                         
                                                                                
